# Supplementary material for: 4-Methyl-6-phenyl­pyrimidin-2-amine
Source: Acta Crystallogr Sect E Struct Rep Online. 2008 Mar 29;64(Pt 4):o759. doi: 10.1107/S1600536808008003 (PMC2960917; doi:10.1107/S1600536808008003)
Supplement: Supplementary file 1 [file e-64-0o759-sup1.cif]

##############################################################################
###                                                                        ###
###        Electronic paper (Acta Crystallographica Section E)             ###
###                                                                        ###
##############################################################################
#                                                                            #
# This CIF contains the data in a paper accepted for publication in Acta     #
# Crystallographica Section E. It conforms to the requirements of Notes      #
# for Authors for Section E, and has been peer reviewed under the auspices   #
# of the IUCr Commission on Journals.                                        #
#                                                                            #
# Full details of the Crystallographic Information File format               #
# are given in the paper "The Crystallographic Information File (CIF):       #
# a New Standard Archive File for Crystallography" by S. R. Hall, F. H.      #
# Allen and I. D. Brown [Acta Cryst. (1991), A47, 655-685].                  #
#                                                                            #
# The current version of the core CIF dictionary is obtainable from          #
# ftp://ftp.iucr.org/pub/cif_core.dic. The current version number is 2.4.    #
#                                                                            #
# Software is freely available for graphical display of the structure(s) in  #
# this CIF.  For information consult the CIF home page http://www.iucr.org/  #
# cif/home.html                                                              #
#                                                                            #
# This file may be used for bona fide research purposes within the           #
# scientific community so long as proper attribution is given to the journal # 
# article from which it was obtained.                                        #
#                                                                            #
##############################################################################
                                             
data_h-1
_audit_creation_method     'SHELXL-97'
_journal_date_recd_electronic     2007-12-24
_journal_date_accepted     2008-03-25
_journal_name_full     'Acta Crystallographica, Section E'
_journal_year     2008
_journal_volume     64
_journal_issue      4
_journal_page_first     o759
_journal_page_last     o759
_journal_paper_category     QO
_journal_coeditor_code     FL2182
_publ_contact_author_name     'Zhen-Jiang Li'
_publ_contact_author_address
;
Qingdao University of Science and Technology,
Qingdao 266061,
People's Republic of China
;
_publ_contact_author_email     zjli126@126.com
_publ_contact_author_fax     '86-532-88958602'
_publ_contact_author_phone     '86-532-88958602'
_publ_section_title
;
4-Mmethyl-6-phenylpyrimidin-2-amine
;
_publ_section_title_footnote     .
loop_
    _publ_author_name
    _publ_author_footnote
    _publ_author_address
    'Zhen-Jiang Li' .
;
Qingdao University of Science and Technology,
Qingdao 266061,
People's Republic of China
;
    'Jun-E Huang' .
;
Qingdao University of Science and Technology,
Qingdao 266061,
People's Republic of China
;
    'A-Lan Meng' .
;
Qingdao University of Science and Technology,
Qingdao 266061,
People's Republic of China
;
data_I
_audit_creation_method     SHELXL-97
_chemical_name_systematic
;
;
_chemical_name_common     ?
_chemical_formula_moiety     'C11 H11 N3'
_chemical_formula_sum     'C11 H11 N3'
_chemical_formula_weight     185.23
_chemical_melting_point     ?
_symmetry_cell_setting     Monoclinic
_symmetry_space_group_name_H-M     'P 21/c'
_symmetry_space_group_name_Hall     '-P 2ybc'
loop_
    _symmetry_equiv_pos_as_xyz
    'x, y, z'
    '-x, y+1/2, -z+1/2'
    '-x, -y, -z'
    'x, -y-1/2, z-1/2'
_cell_length_a     14.0558(11)
_cell_length_b     9.3808(7)
_cell_length_c     18.5227(12)
_cell_angle_alpha     90.00
_cell_angle_beta     125.950(4)
_cell_angle_gamma     90.00
_cell_volume     1977.1(2)
_cell_formula_units_Z     8
_cell_measurement_reflns_used     512
_cell_measurement_theta_min     2
_cell_measurement_theta_max     22
_cell_measurement_temperature     273(2)
_exptl_crystal_description     block
_exptl_crystal_colour     colorless
_exptl_crystal_size_max     0.30
_exptl_crystal_size_mid     0.20
_exptl_crystal_size_min     0.20
_exptl_crystal_density_diffrn     1.245
_exptl_crystal_density_meas     ?
_exptl_crystal_density_method     'not measured'
_exptl_crystal_F_000     784
_exptl_absorpt_coefficient_mu     0.078
_exptl_absorpt_correction_type     multi-scan
_exptl_absorpt_process_details     '(SADABS; Sheldrick, 2004)'
_exptl_absorpt_correction_T_min     0.9770
_exptl_absorpt_correction_T_max     0.9846
_exptl_special_details
;
;
_diffrn_ambient_temperature     295(2)
_diffrn_radiation_type     MoK\a
_diffrn_radiation_wavelength     0.71073
_diffrn_radiation_source     'fine-focus sealed tube'
_diffrn_radiation_monochromator     graphite
_diffrn_measurement_device_type     'Bruker SMART 1K CCD area-detector'
_diffrn_measurement_method     'thin-slice \w'
_diffrn_detector_area_resol_mean     ?
_diffrn_reflns_number     17472
_diffrn_reflns_av_R_equivalents     0.0331
_diffrn_reflns_av_sigmaI/netI     0.0245
_diffrn_reflns_theta_min     1.79
_diffrn_reflns_theta_max     25.44
_diffrn_reflns_theta_full     25.44
_diffrn_measured_fraction_theta_max     0.988
_diffrn_measured_fraction_theta_full     0.988
_diffrn_reflns_limit_h_min     -14
_diffrn_reflns_limit_h_max     16
_diffrn_reflns_limit_k_min     -11
_diffrn_reflns_limit_k_max     11
_diffrn_reflns_limit_l_min     -22
_diffrn_reflns_limit_l_max     20
_diffrn_standards_number     ?
_diffrn_standards_interval_count     ?
_diffrn_standards_interval_time     ?
_diffrn_standards_decay_%     ?
_refine_special_details
;
Refinement of <i>F</i>^2^ against ALL reflections. The weighted <i>R</i>-factor
<i>wR</i> and goodness of fit <i>S</i> are based on <i>F</i>^2^, conventional
<i>R</i>-factors <i>R</i> are based on <i>F</i>, with <i>F</i> set to zero for
negative <i>F</i>^2^. The threshold expression of <i>F</i>^2^ >
\s(<i>F</i>^2^) is used only for calculating <i>R</i>-factors(gt) <i>etc</i>.
and is not relevant to the choice of reflections for refinement.
<i>R</i>-factors based on <i>F</i>^2^ are statistically about twice as large
as those based on <i>F</i>, and <i>R</i>- factors based on ALL data will be
even larger.
;
_reflns_number_total     3619
_reflns_number_gt     2760
_reflns_threshold_expression     >2sigma(I)
_refine_ls_structure_factor_coef     Fsqd
_refine_ls_matrix_type     full
_refine_ls_R_factor_all     0.0538
_refine_ls_R_factor_gt     0.0390
_refine_ls_wR_factor_gt     0.1029
_refine_ls_wR_factor_ref     0.1126
_refine_ls_goodness_of_fit_ref     1.042
_refine_ls_restrained_S_all     1.042
_refine_ls_number_reflns     3619
_refine_ls_number_parameters     256
_refine_ls_number_restraints     0
_refine_ls_hydrogen_treatment     constr
_refine_ls_weighting_scheme     calc
_refine_ls_weighting_details
         'calc w=1/[\s^2^(Fo^2^)+(0.0535P)^2^+0.3930P] where P=(Fo^2^+2Fc^2^)/3'
_atom_sites_solution_hydrogens     geom
_atom_sites_solution_primary     direct
_atom_sites_solution_secondary     difmap
_refine_ls_shift/su_max     0.001
_refine_ls_shift/su_mean     0.000
_refine_diff_density_max     0.206
_refine_diff_density_min     -0.161
_refine_ls_extinction_method     SHELXL
_refine_ls_extinction_coef     0.0088(13)
_refine_ls_extinction_expression
                                  'Fc^*^=kFc[1+0.001xFc^2^\l^3^/sin(2\q)]^-1/4^'
loop_
    _atom_type_symbol
    _atom_type_description
    _atom_type_scat_dispersion_real
    _atom_type_scat_dispersion_imag
    _atom_type_scat_source
    'C' 'C' 0.0033 0.0016
                         'International Tables Vol C Tables 4.2.6.8 and 6.1.1.4'
    'H' 'H' 0.0000 0.0000
                         'International Tables Vol C Tables 4.2.6.8 and 6.1.1.4'
    'N' 'N' 0.0061 0.0033
                         'International Tables Vol C Tables 4.2.6.8 and 6.1.1.4'
_computing_data_collection     'SMART (Bruker, 2001)'
_computing_cell_refinement     'SMART (Bruker, 2001)'
_computing_data_reduction     'SAINT (Bruker, 2001)'
_computing_structure_solution     'SHELXTL (Sheldrick, 2008)'
_computing_structure_refinement     'SHELXTL (Sheldrick, 2008)'
_computing_molecular_graphics     'SHELXTL (Sheldrick, 2008)'
_computing_publication_material
;
SHELXTL (Sheldrick, 2008) and local programs
;
loop_
    _atom_site_type_symbol
    _atom_site_label
    _atom_site_fract_x
    _atom_site_fract_y
    _atom_site_fract_z
    _atom_site_U_iso_or_equiv
    _atom_site_adp_type
    _atom_site_calc_flag
    _atom_site_refinement_flags
    _atom_site_occupancy
    _atom_site_disorder_assembly
    _atom_site_disorder_group
    N N1 1.09631(12) -0.10203(14) 0.46842(9) 0.0492(4) Uani d . 1 . .
    H H1A 1.0775 -0.1072 0.5049 0.059 Uiso calc R 1 . .
    H H1B 1.1590 -0.1434 0.4810 0.059 Uiso calc R 1 . .
    N N2 1.06247(11) -0.02652(14) 0.33737(9) 0.0445(3) Uani d . 1 . .
    N N3 0.93111(10) 0.03294(12) 0.37592(8) 0.0371(3) Uani d . 1 . .
    C C1 0.69500(14) 0.10273(16) 0.31097(10) 0.0428(4) Uani d . 1 . .
    H H1C 0.7276 0.0232 0.3478 0.051 Uiso calc R 1 . .
    C C2 0.59049(15) 0.1585(2) 0.28979(12) 0.0537(4) Uani d . 1 . .
    H H2B 0.5531 0.1161 0.3123 0.064 Uiso calc R 1 . .
    C C3 0.54156(17) 0.2762(2) 0.23573(13) 0.0661(5) Uani d . 1 . .
    H H3B 0.4718 0.3143 0.2223 0.079 Uiso calc R 1 . .
    C C4 0.59617(19) 0.3378(2) 0.20139(14) 0.0711(6) Uani d . 1 . .
    H H4A 0.5627 0.4168 0.1642 0.085 Uiso calc R 1 . .
    C C5 0.70011(16) 0.28266(19) 0.22208(12) 0.0557(5) Uani d . 1 . .
    H H5A 0.7363 0.3249 0.1986 0.067 Uiso calc R 1 . .
    C C6 0.75185(13) 0.16463(15) 0.27758(10) 0.0395(4) Uani d . 1 . .
    C C7 0.86232(13) 0.10283(14) 0.29811(10) 0.0370(3) Uani d . 1 . .
    C C8 0.89113(14) 0.11063(17) 0.23828(11) 0.0462(4) Uani d . 1 . .
    H H8A 0.8435 0.1598 0.1847 0.055 Uiso calc R 1 . .
    C C9 1.02765(13) -0.02917(15) 0.39158(10) 0.0371(3) Uani d . 1 . .
    C C10 0.99219(14) 0.04372(18) 0.26026(11) 0.0457(4) Uani d . 1 . .
    C C11 1.02670(19) 0.0447(3) 0.19755(13) 0.0730(6) Uani d . 1 . .
    H H11A 1.1108 0.0476 0.2311 0.109 Uiso calc R 1 . .
    H H11B 0.9937 0.1271 0.1597 0.109 Uiso calc R 1 . .
    H H11C 0.9977 -0.0400 0.1616 0.109 Uiso calc R 1 . .
    N N4 0.66133(12) 0.04458(13) 0.54000(9) 0.0466(4) Uani d . 1 . .
    H H4B 0.6190 -0.0240 0.5377 0.056 Uiso calc R 1 . .
    H H4C 0.7366 0.0363 0.5722 0.056 Uiso calc R 1 . .
    N N5 0.49149(11) 0.17062(13) 0.44429(9) 0.0440(3) Uani d . 1 . .
    N N6 0.68078(11) 0.26712(12) 0.49771(8) 0.0379(3) Uani d . 1 . .
    C C12 0.78707(15) 0.46852(17) 0.44133(12) 0.0494(4) Uani d . 1 . .
    H H12A 0.7997 0.3741 0.4339 0.059 Uiso calc R 1 . .
    C C13 0.85244(17) 0.5759(2) 0.43871(13) 0.0597(5) Uani d . 1 . .
    H H13A 0.9080 0.5533 0.4285 0.072 Uiso calc R 1 . .
    C C14 0.83596(17) 0.7156(2) 0.45107(13) 0.0644(5) Uani d . 1 . .
    H H14A 0.8809 0.7871 0.4499 0.077 Uiso calc R 1 . .
    C C15 0.75362(19) 0.74936(19) 0.46501(15) 0.0683(6) Uani d . 1 . .
    H H15A 0.7429 0.8438 0.4740 0.082 Uiso calc R 1 . .
    C C16 0.68603(17) 0.64335(17) 0.46588(13) 0.0566(5) Uani d . 1 . .
    H H16A 0.6286 0.6674 0.4738 0.068 Uiso calc R 1 . .
    C C17 0.70284(13) 0.50159(15) 0.45505(10) 0.0404(4) Uani d . 1 . .
    C C18 0.62748(13) 0.38817(15) 0.45327(10) 0.0387(4) Uani d . 1 . .
    C C19 0.50733(14) 0.40570(17) 0.40489(11) 0.0471(4) Uani d . 1 . .
    H H19A 0.4721 0.4919 0.3770 0.057 Uiso calc R 1 . .
    C C20 0.60975(13) 0.16496(15) 0.49325(10) 0.0376(3) Uani d . 1 . .
    C C21 0.44081(14) 0.29142(17) 0.39901(11) 0.0475(4) Uani d . 1 . .
    C C22 0.30886(16) 0.2934(2) 0.33834(15) 0.0744(6) Uani d . 1 . .
    H H22A 0.2787 0.2262 0.3593 0.112 Uiso calc R 1 . .
    H H22B 0.2823 0.2681 0.2790 0.112 Uiso calc R 1 . .
    H H22C 0.2812 0.3872 0.3379 0.112 Uiso calc R 1 . .
loop_
    _atom_site_aniso_label
    _atom_site_aniso_U_11
    _atom_site_aniso_U_22
    _atom_site_aniso_U_33
    _atom_site_aniso_U_12
    _atom_site_aniso_U_13
    _atom_site_aniso_U_23
    N1 0.0443(8) 0.0635(8) 0.0430(8) 0.0156(6) 0.0274(7) 0.0176(7)
    N2 0.0398(7) 0.0573(8) 0.0382(8) 0.0040(6) 0.0239(7) 0.0047(6)
    N3 0.0349(7) 0.0422(6) 0.0335(7) 0.0002(5) 0.0196(6) 0.0031(5)
    C1 0.0399(9) 0.0490(8) 0.0359(9) -0.0024(7) 0.0202(8) -0.0030(7)
    C2 0.0455(10) 0.0717(11) 0.0479(10) -0.0032(9) 0.0296(9) -0.0102(9)
    C3 0.0497(11) 0.0876(14) 0.0552(12) 0.0223(10) 0.0275(10) 0.0005(10)
    C4 0.0712(13) 0.0751(13) 0.0652(13) 0.0330(11) 0.0391(12) 0.0220(10)
    C5 0.0577(11) 0.0579(10) 0.0533(11) 0.0135(8) 0.0335(10) 0.0141(8)
    C6 0.0377(8) 0.0430(8) 0.0328(8) 0.0007(6) 0.0179(7) -0.0014(6)
    C7 0.0351(8) 0.0379(7) 0.0334(8) -0.0026(6) 0.0175(7) 0.0012(6)
    C8 0.0432(9) 0.0582(9) 0.0353(9) 0.0052(7) 0.0220(8) 0.0109(7)
    C9 0.0345(8) 0.0403(7) 0.0341(8) -0.0017(6) 0.0187(7) 0.0013(6)
    C10 0.0414(9) 0.0617(10) 0.0351(9) 0.0007(7) 0.0230(8) 0.0039(7)
    C11 0.0642(13) 0.1156(17) 0.0521(12) 0.0198(12) 0.0414(11) 0.0190(11)
    N4 0.0396(7) 0.0426(7) 0.0574(9) 0.0040(6) 0.0284(7) 0.0128(6)
    N5 0.0377(7) 0.0477(7) 0.0461(8) 0.0007(6) 0.0243(7) 0.0095(6)
    N6 0.0385(7) 0.0396(6) 0.0385(7) -0.0002(5) 0.0242(6) 0.0026(5)
    C12 0.0520(10) 0.0467(9) 0.0570(11) 0.0015(7) 0.0363(9) 0.0049(7)
    C13 0.0559(11) 0.0681(11) 0.0666(13) -0.0038(9) 0.0425(10) 0.0081(9)
    C14 0.0619(12) 0.0561(11) 0.0710(13) -0.0176(9) 0.0367(11) 0.0032(9)
    C15 0.0769(14) 0.0424(9) 0.0895(16) -0.0120(9) 0.0510(13) -0.0080(9)
    C16 0.0621(11) 0.0473(9) 0.0710(12) -0.0024(8) 0.0449(10) -0.0038(8)
    C17 0.0416(8) 0.0405(8) 0.0381(9) -0.0007(6) 0.0229(7) 0.0038(6)
    C18 0.0429(9) 0.0397(8) 0.0378(9) 0.0014(6) 0.0260(8) 0.0023(6)
    C19 0.0448(10) 0.0448(8) 0.0519(10) 0.0071(7) 0.0286(9) 0.0139(7)
    C20 0.0391(8) 0.0406(7) 0.0366(8) 0.0011(6) 0.0243(7) 0.0016(6)
    C21 0.0399(9) 0.0543(9) 0.0481(10) 0.0049(7) 0.0258(8) 0.0125(8)
    C22 0.0415(10) 0.0858(14) 0.0792(15) 0.0059(10) 0.0261(11) 0.0336(12)
_geom_special_details
;
All e.s.d.'s (except the e.s.d. in the dihedral angle between two l.s. planes)
are estimated using the full covariance matrix. The cell e.s.d.'s are taken
into account individually in the estimation of e.s.d.'s in distances, angles
and torsion angles; correlations between e.s.d.'s in cell parameters are only
used when they are defined by crystal symmetry. An approximate (isotropic)
treatment of cell e.s.d.'s is used for estimating e.s.d.'s involving l.s.
planes.
;
loop_
    _geom_bond_atom_site_label_1
    _geom_bond_atom_site_label_2
    _geom_bond_site_symmetry_2
    _geom_bond_distance
    _geom_bond_publ_flag
    N1 C9 . 1.3459(19) ?
    N1 H1A . 0.8600 ?
    N1 H1B . 0.8600 ?
    N2 C10 . 1.339(2) ?
    N2 C9 . 1.3509(19) ?
    N3 C9 . 1.3426(19) ?
    N3 C7 . 1.3437(18) ?
    C1 C2 . 1.382(2) ?
    C1 C6 . 1.392(2) ?
    C1 H1C . 0.9300 ?
    C2 C3 . 1.374(3) ?
    C2 H2B . 0.9300 ?
    C3 C4 . 1.379(3) ?
    C3 H3B . 0.9300 ?
    C4 C5 . 1.375(3) ?
    C4 H4A . 0.9300 ?
    C5 C6 . 1.391(2) ?
    C5 H5A . 0.9300 ?
    C6 C7 . 1.483(2) ?
    C7 C8 . 1.387(2) ?
    C8 C10 . 1.378(2) ?
    C8 H8A . 0.9300 ?
    C10 C11 . 1.499(2) ?
    C11 H11A . 0.9600 ?
    C11 H11B . 0.9600 ?
    C11 H11C . 0.9600 ?
    N4 C20 . 1.3467(19) ?
    N4 H4B . 0.8600 ?
    N4 H4C . 0.8600 ?
    N5 C21 . 1.339(2) ?
    N5 C20 . 1.3484(19) ?
    N6 C18 . 1.3431(18) ?
    N6 C20 . 1.3510(18) ?
    C12 C13 . 1.383(2) ?
    C12 C17 . 1.384(2) ?
    C12 H12A . 0.9300 ?
    C13 C14 . 1.373(3) ?
    C13 H13A . 0.9300 ?
    C14 C15 . 1.363(3) ?
    C14 H14A . 0.9300 ?
    C15 C16 . 1.382(2) ?
    C15 H15A . 0.9300 ?
    C16 C17 . 1.386(2) ?
    C16 H16A . 0.9300 ?
    C17 C18 . 1.488(2) ?
    C18 C19 . 1.380(2) ?
    C19 C21 . 1.384(2) ?
    C19 H19A . 0.9300 ?
    C21 C22 . 1.502(2) ?
    C22 H22A . 0.9600 ?
    C22 H22B . 0.9600 ?
    C22 H22C . 0.9600 ?
loop_
    _geom_angle_atom_site_label_1
    _geom_angle_atom_site_label_2
    _geom_angle_atom_site_label_3
    _geom_angle_site_symmetry_1
    _geom_angle_site_symmetry_3
    _geom_angle
    _geom_angle_publ_flag
    C9 N1 H1A . . 120.0 ?
    C9 N1 H1B . . 120.0 ?
    H1A N1 H1B . . 120.0 ?
    C10 N2 C9 . . 116.07(13) ?
    C9 N3 C7 . . 116.30(12) ?
    C2 C1 C6 . . 120.52(15) ?
    C2 C1 H1C . . 119.7 ?
    C6 C1 H1C . . 119.7 ?
    C3 C2 C1 . . 120.35(17) ?
    C3 C2 H2B . . 119.8 ?
    C1 C2 H2B . . 119.8 ?
    C2 C3 C4 . . 119.81(17) ?
    C2 C3 H3B . . 120.1 ?
    C4 C3 H3B . . 120.1 ?
    C5 C4 C3 . . 120.12(18) ?
    C5 C4 H4A . . 119.9 ?
    C3 C4 H4A . . 119.9 ?
    C4 C5 C6 . . 120.95(18) ?
    C4 C5 H5A . . 119.5 ?
    C6 C5 H5A . . 119.5 ?
    C5 C6 C1 . . 118.24(15) ?
    C5 C6 C7 . . 121.01(14) ?
    C1 C6 C7 . . 120.72(13) ?
    N3 C7 C8 . . 121.26(14) ?
    N3 C7 C6 . . 116.84(13) ?
    C8 C7 C6 . . 121.83(14) ?
    C10 C8 C7 . . 118.27(14) ?
    C10 C8 H8A . . 120.9 ?
    C7 C8 H8A . . 120.9 ?
    N3 C9 N1 . . 117.08(13) ?
    N3 C9 N2 . . 126.34(13) ?
    N1 C9 N2 . . 116.58(13) ?
    N2 C10 C8 . . 121.75(14) ?
    N2 C10 C11 . . 117.25(15) ?
    C8 C10 C11 . . 120.99(15) ?
    C10 C11 H11A . . 109.5 ?
    C10 C11 H11B . . 109.5 ?
    H11A C11 H11B . . 109.5 ?
    C10 C11 H11C . . 109.5 ?
    H11A C11 H11C . . 109.5 ?
    H11B C11 H11C . . 109.5 ?
    C20 N4 H4B . . 120.0 ?
    C20 N4 H4C . . 120.0 ?
    H4B N4 H4C . . 120.0 ?
    C21 N5 C20 . . 116.55(13) ?
    C18 N6 C20 . . 115.84(12) ?
    C13 C12 C17 . . 120.02(16) ?
    C13 C12 H12A . . 120.0 ?
    C17 C12 H12A . . 120.0 ?
    C14 C13 C12 . . 120.58(17) ?
    C14 C13 H13A . . 119.7 ?
    C12 C13 H13A . . 119.7 ?
    C15 C14 C13 . . 119.89(16) ?
    C15 C14 H14A . . 120.1 ?
    C13 C14 H14A . . 120.1 ?
    C14 C15 C16 . . 120.07(17) ?
    C14 C15 H15A . . 120.0 ?
    C16 C15 H15A . . 120.0 ?
    C15 C16 C17 . . 120.81(17) ?
    C15 C16 H16A . . 119.6 ?
    C17 C16 H16A . . 119.6 ?
    C12 C17 C16 . . 118.59(15) ?
    C12 C17 C18 . . 120.67(14) ?
    C16 C17 C18 . . 120.65(14) ?
    N6 C18 C19 . . 121.89(13) ?
    N6 C18 C17 . . 117.21(13) ?
    C19 C18 C17 . . 120.86(13) ?
    C18 C19 C21 . . 118.12(14) ?
    C18 C19 H19A . . 120.9 ?
    C21 C19 H19A . . 120.9 ?
    N4 C20 N5 . . 116.82(13) ?
    N4 C20 N6 . . 117.13(13) ?
    N5 C20 N6 . . 126.02(13) ?
    N5 C21 C19 . . 121.31(14) ?
    N5 C21 C22 . . 116.64(15) ?
    C19 C21 C22 . . 121.98(15) ?
    C21 C22 H22A . . 109.5 ?
    C21 C22 H22B . . 109.5 ?
    H22A C22 H22B . . 109.5 ?
    C21 C22 H22C . . 109.5 ?
    H22A C22 H22C . . 109.5 ?
    H22B C22 H22C . . 109.5 ?
loop_
    _geom_torsion_atom_site_label_1
    _geom_torsion_atom_site_label_2
    _geom_torsion_atom_site_label_3
    _geom_torsion_atom_site_label_4
    _geom_torsion_site_symmetry_1
    _geom_torsion_site_symmetry_2
    _geom_torsion_site_symmetry_3
    _geom_torsion_site_symmetry_4
    _geom_torsion
    _geom_torsion_publ_flag
    C6 C1 C2 C3 . . . . -0.3(2) ?
    C1 C2 C3 C4 . . . . 0.9(3) ?
    C2 C3 C4 C5 . . . . -0.8(3) ?
    C3 C4 C5 C6 . . . . 0.0(3) ?
    C4 C5 C6 C1 . . . . 0.7(3) ?
    C4 C5 C6 C7 . . . . 178.44(17) ?
    C2 C1 C6 C5 . . . . -0.5(2) ?
    C2 C1 C6 C7 . . . . -178.31(14) ?
    C9 N3 C7 C8 . . . . -0.6(2) ?
    C9 N3 C7 C6 . . . . 176.50(12) ?
    C5 C6 C7 N3 . . . . 153.34(15) ?
    C1 C6 C7 N3 . . . . -28.9(2) ?
    C5 C6 C7 C8 . . . . -29.6(2) ?
    C1 C6 C7 C8 . . . . 148.13(15) ?
    N3 C7 C8 C10 . . . . 0.5(2) ?
    C6 C7 C8 C10 . . . . -176.46(14) ?
    C7 N3 C9 N1 . . . . -178.71(13) ?
    C7 N3 C9 N2 . . . . 0.8(2) ?
    C10 N2 C9 N3 . . . . -0.9(2) ?
    C10 N2 C9 N1 . . . . 178.64(14) ?
    C9 N2 C10 C8 . . . . 0.7(2) ?
    C9 N2 C10 C11 . . . . -178.21(16) ?
    C7 C8 C10 N2 . . . . -0.6(2) ?
    C7 C8 C10 C11 . . . . 178.35(17) ?
    C17 C12 C13 C14 . . . . 1.1(3) ?
    C12 C13 C14 C15 . . . . -0.8(3) ?
    C13 C14 C15 C16 . . . . -0.6(3) ?
    C14 C15 C16 C17 . . . . 1.7(3) ?
    C13 C12 C17 C16 . . . . 0.0(3) ?
    C13 C12 C17 C18 . . . . 176.76(16) ?
    C15 C16 C17 C12 . . . . -1.4(3) ?
    C15 C16 C17 C18 . . . . -178.14(17) ?
    C20 N6 C18 C19 . . . . -1.1(2) ?
    C20 N6 C18 C17 . . . . -178.59(13) ?
    C12 C17 C18 N6 . . . . 45.1(2) ?
    C16 C17 C18 N6 . . . . -138.24(16) ?
    C12 C17 C18 C19 . . . . -132.43(17) ?
    C16 C17 C18 C19 . . . . 44.2(2) ?
    N6 C18 C19 C21 . . . . -3.4(2) ?
    C17 C18 C19 C21 . . . . 174.05(15) ?
    C21 N5 C20 N4 . . . . 179.01(14) ?
    C21 N5 C20 N6 . . . . -2.9(2) ?
    C18 N6 C20 N4 . . . . -177.49(13) ?
    C18 N6 C20 N5 . . . . 4.5(2) ?
    C20 N5 C21 C19 . . . . -2.0(2) ?
    C20 N5 C21 C22 . . . . 174.92(16) ?
    C18 C19 C21 N5 . . . . 5.0(3) ?
    C18 C19 C21 C22 . . . . -171.76(18) ?
loop_
    _geom_hbond_atom_site_label_D
    _geom_hbond_atom_site_label_H
    _geom_hbond_atom_site_label_A
    _geom_hbond_site_symmetry_A
    _geom_hbond_distance_DH
    _geom_hbond_distance_HA
    _geom_hbond_distance_DA
    _geom_hbond_angle_DHA
    N1 H1A N3 3_756 0.86 2.38 3.1918(18) 156.6
    N1 H1B N6 3_756 0.86 2.35 3.2095(18) 174.6
    N4 H4C N2 3_756 0.86 2.29 3.1474(19) 176.4
    N4 H4B N5 3_656 0.86 2.24 3.0834(18) 166.2
