# Supplementary material for: 4-Methyl-6-phenyl­pyrimidin-2-amine
Source: Acta Crystallogr Sect E Struct Rep Online. 2008 Mar 29;64(Pt 4):o759. doi: 10.1107/S1600536808008003 (PMC2960917; doi:10.1107/S1600536808008003)
Supplement: Supplementary file 2 [file e-64-0o759-Isup2.hkl]

# 
# h,k,l, Fc-squared, Fo-squared, sigma(Fo-squared) and status flag 
# 
data_I
_shelx_title ' 071127d in  P21/c' 
_shelx_refln_list_code          4 
_shelx_F_calc_maximum      157.84 
_exptl_crystal_F_000       783.80 
_reflns_d_resolution_high  0.8272 
 
loop_ 
 _symmetry_equiv_pos_as_xyz 
 'x, y, z' 
 '-x, y+1/2, -z+1/2' 
 '-x, -y, -z' 
 'x, -y-1/2, z-1/2' 
 
_cell_length_a    14.0558 
_cell_length_b     9.3808 
_cell_length_c    18.5227 
_cell_angle_alpha  90.000 
_cell_angle_beta  125.950 
_cell_angle_gamma  90.000 
 
_shelx_F_squared_multiplier     1.000 
 
loop_ 
 _refln_index_h 
 _refln_index_k 
 _refln_index_l 
 _refln_F_squared_calc 
 _refln_F_squared_meas 
 _refln_F_squared_sigma 
 _refln_observed_status 
   1   0   0      584.51      406.65      9.27 o 
   2   0   0      186.87      172.04      3.19 o 
   3   0   0     4984.27     4606.86     51.94 o 
   4   0   0       71.21       78.76      2.74 o 
   5   0   0     4138.63     4580.72     53.18 o 
   6   0   0      300.88      248.82      6.01 o 
   7   0   0      166.12      178.90      6.45 o 
   8   0   0       39.34       37.34      4.43 o 
   9   0   0       10.72       11.06      2.42 o 
  10   0   0      241.35      235.98     13.19 o 
  11   0   0      334.80      334.51     10.09 o 
  12   0   0       15.87       13.62      3.33 o 
  13   0   0      144.98      168.05     13.09 o 
   1   1   0     4593.44     4670.72     36.65 o 
   2   1   0     2169.13     2045.10     18.67 o 
   3   1   0     4270.52     4002.77     35.59 o 
   4   1   0      446.97      461.24      5.27 o 
   5   1   0        1.35        2.05      1.18 o 
   6   1   0       54.67       75.65      4.27 o 
   7   1   0      448.38      481.92      7.74 o 
   8   1   0        7.78        9.11      1.63 o 
   9   1   0       46.64       45.51      2.80 o 
  10   1   0        2.95        4.07      1.59 o 
  11   1   0       81.51       76.22      4.52 o 
  12   1   0       23.47       16.94      2.54 o 
  13   1   0       17.47       15.88      7.77 o 
   0   2   0      334.13      382.91      7.04 o 
   1   2   0    24914.88    24994.19    637.15 o 
   2   2   0     4809.21     4737.26     41.28 o 
   3   2   0     1870.00     1767.84     17.00 o 
   4   2   0        0.03        3.28      0.93 o 
   5   2   0       87.61       76.00      3.66 o 
   6   2   0       31.12       35.33      2.20 o 
   7   2   0      544.42      568.95      8.85 o 
   8   2   0       27.16       24.70      2.14 o 
   9   2   0        2.59        1.23      1.23 o 
  10   2   0        0.31       -0.64      1.41 o 
  11   2   0        8.57        5.81      1.92 o 
  12   2   0       18.23       18.35      3.35 o 
  13   2   0       12.43       25.06      5.38 o 
   1   3   0     6228.03     5963.99     47.04 o 
   2   3   0     1063.86     1139.70     11.82 o 
   3   3   0     1459.42     1613.04     14.65 o 
   4   3   0       97.48       92.93      2.31 o 
   5   3   0       90.86       96.57      3.09 o 
   6   3   0       87.19      108.11      3.52 o 
   7   3   0      262.69      275.51      7.81 o 
   8   3   0       72.13       77.38      3.34 o 
   9   3   0        2.94        4.47      1.43 o 
  10   3   0        3.55        4.11      1.56 o 
  11   3   0        0.57       -0.56      1.62 o 
  12   3   0        9.06       12.50      3.66 o 
  13   3   0        0.70       -2.42      3.27 o 
   0   4   0      191.35      201.40      4.76 o 
   1   4   0      783.66      849.72      8.84 o 
   2   4   0      158.41      146.44      2.91 o 
   3   4   0     1394.99     1427.38     15.09 o 
   4   4   0     2288.75     2161.68     19.62 o 
   5   4   0        7.94        8.92      1.44 o 
   6   4   0       71.38       59.20      2.92 o 
   7   4   0        6.36        5.57      1.41 o 
   8   4   0      977.59      976.38     12.41 o 
   9   4   0       57.15       56.11      2.97 o 
  10   4   0      113.29      121.26      4.19 o 
  11   4   0        9.42        9.05      2.35 o 
  12   4   0        2.52       -0.53      2.73 o 
   1   5   0        2.35        1.41      0.77 o 
   2   5   0        5.41        2.70      0.86 o 
   3   5   0       10.03        7.89      1.11 o 
   4   5   0     1889.00     2014.89     18.96 o 
   5   5   0        7.46        9.02      1.36 o 
   6   5   0       16.93       17.26      1.82 o 
   7   5   0     1491.36     1459.76     14.86 o 
   8   5   0      415.51      424.70      7.56 o 
   9   5   0       17.20       20.06      2.16 o 
  10   5   0       17.05       12.79      2.18 o 
  11   5   0        2.00        3.27      2.39 o 
  12   5   0        6.20        4.84      3.23 o 
   0   6   0       11.86       22.34      2.32 o 
   1   6   0      222.46      226.10      4.81 o 
   2   6   0      114.71       99.60      2.65 o 
   3   6   0      164.47      165.54      3.14 o 
   4   6   0      122.84      127.27      3.07 o 
   5   6   0      354.98      355.19      5.57 o 
   6   6   0      233.26      233.61      5.23 o 
   7   6   0       16.14       14.61      1.79 o 
   8   6   0        2.44        1.41      1.41 o 
   9   6   0      127.61      134.39      4.60 o 
  10   6   0       18.72       16.15      2.70 o 
  11   6   0        5.52       -1.49      2.57 o 
   1   7   0       35.42       30.53      1.86 o 
   2   7   0        0.28        0.30      0.80 o 
   3   7   0       43.02       40.45      2.13 o 
   4   7   0        7.95        7.06      1.26 o 
   5   7   0      484.79      494.50      8.34 o 
   6   7   0      764.50      744.43     11.34 o 
   7   7   0       18.14       18.18      1.97 o 
   8   7   0       53.02       55.19      3.12 o 
   9   7   0        0.01       -0.73      1.80 o 
  10   7   0        0.49        0.48      2.10 o 
   0   8   0       57.27       56.30      3.38 o 
   1   8   0        7.35        5.93      1.44 o 
   2   8   0      162.60      159.62      3.98 o 
   3   8   0       58.90       56.86      2.55 o 
   4   8   0        7.52        8.25      1.45 o 
   5   8   0       83.94       81.02      3.16 o 
   6   8   0        4.12        3.63      1.41 o 
   7   8   0        2.12        3.02      1.50 o 
   8   8   0        6.92        7.12      1.87 o 
   9   8   0        0.03        0.05      1.66 o 
   1   9   0       27.81       29.10      2.07 o 
   2   9   0       11.01        9.42      1.55 o 
   3   9   0      112.64      113.50      3.92 o 
   4   9   0        9.20        5.60      2.23 o 
   5   9   0        8.41        8.14      1.73 o 
   6   9   0      102.74      110.35      3.92 o 
   7   9   0       43.38       35.21      3.11 o 
   8   9   0        0.07       -0.49      1.60 o 
   0  10   0        0.08        1.49      1.87 o 
   1  10   0        0.26        2.36      1.31 o 
   2  10   0        2.49        2.10      1.48 o 
   3  10   0       82.83       80.29      3.50 o 
   4  10   0       29.63       32.18      3.20 o 
   5  10   0      101.86       90.34      4.51 o 
   6  10   0        4.57        1.83      1.78 o 
   1  11   0       32.26       44.44      3.80 o 
   2  11   0       67.31       71.86      3.66 o 
   3  11   0        3.75       -1.59      3.14 o 
 -14   1   1        8.03       12.16      8.06 o 
 -13   1   1       14.36       13.84      2.85 o 
 -12   1   1       55.59       51.42      3.49 o 
 -11   1   1        0.85       -0.99      1.96 o 
 -10   1   1        6.15        8.68      1.74 o 
  -9   1   1       46.81       50.59      3.01 o 
  -8   1   1       15.95       12.59      1.71 o 
  -7   1   1     1367.96     1355.02     13.53 o 
  -6   1   1     3346.61     3512.35     29.70 o 
  -5   1   1      545.03      519.59      6.17 o 
  -4   1   1      744.03      743.91      7.47 o 
  -3   1   1      513.17      433.75      5.40 o 
  -2   1   1     4770.77     4887.75     38.49 o 
  -1   1   1     2459.01     2452.25     19.54 o 
   0   1   1      266.72      259.31      2.64 o 
   1   1   1      811.77      773.95      6.92 o 
   2   1   1     2329.49     2347.28     19.34 o 
   3   1   1     1574.03     1494.96     13.27 o 
   4   1   1      131.70      137.14      2.55 o 
   5   1   1        1.18        1.32      0.67 o 
   6   1   1       11.18       13.66      1.20 o 
   7   1   1        0.26        0.45      1.10 o 
   8   1   1        0.01        0.85      1.23 o 
   9   1   1       13.29       12.23      2.07 o 
  10   1   1       59.26       60.46      3.46 o 
  11   1   1       12.81       15.34      2.98 o 
  12   1   1       87.02       98.09     30.92 o 
  13   1   1       11.36        1.81      3.63 o 
 -13   2   1        3.23        3.27      2.39 o 
 -12   2   1       42.81       38.48      3.56 o 
 -11   2   1        0.00       -1.41      1.47 o 
 -10   2   1       55.93       45.59      3.16 o 
  -9   2   1      252.79      248.17      5.04 o 
  -8   2   1        6.57        3.85      1.30 o 
  -7   2   1      251.40      263.28      5.49 o 
  -6   2   1      277.28      278.23      6.01 o 
  -5   2   1        0.08       -0.11      0.81 o 
  -4   2   1     1783.97     1824.44     18.14 o 
  -3   2   1     3094.60     2941.92     24.24 o 
  -2   2   1      525.31      505.36      5.93 o 
  -1   2   1      235.71      230.56      2.88 o 
   0   2   1     2445.69     2322.61     18.93 o 
   1   2   1    16923.98    16635.54    213.67 o 
   2   2   1        9.10       10.54      0.77 o 
   3   2   1      978.15      922.48      9.05 o 
   4   2   1      299.97      307.18      5.21 o 
   5   2   1      143.05      133.97      4.42 o 
   6   2   1      135.22      142.28      3.96 o 
   7   2   1      257.44      248.38      5.62 o 
   8   2   1      459.60      471.67      7.69 o 
   9   2   1       33.80       28.48      2.28 o 
  10   2   1       49.95       49.67      3.86 o 
  11   2   1       98.22       87.50      5.29 o 
  12   2   1        0.73        1.06      3.22 o 
 -13   3   1        3.16        3.34      2.79 o 
 -12   3   1        8.20        8.46      3.54 o 
 -11   3   1       14.34        8.44      2.28 o 
 -10   3   1      883.71      868.50     11.10 o 
  -9   3   1       32.99       33.40      3.15 o 
  -8   3   1      590.13      593.43      8.82 o 
  -7   3   1        1.68        1.74      1.17 o 
  -6   3   1      151.40      156.63      4.69 o 
  -5   3   1      207.08      185.05      4.15 o 
  -4   3   1      802.36      868.19      8.97 o 
  -3   3   1     1864.01     1908.44     16.80 o 
  -2   3   1      182.19      163.26      3.06 o 
  -1   3   1       95.51       92.61      1.94 o 
   0   3   1       57.29       67.64      1.67 o 
   1   3   1     3466.82     3371.82     27.62 o 
   2   3   1      158.51      119.32      2.72 o 
   3   3   1     1443.10     1352.31     14.00 o 
   4   3   1       25.94       39.94      2.14 o 
   5   3   1       33.80       29.33      2.06 o 
   6   3   1      143.11      129.33      4.67 o 
   7   3   1        8.72       10.21      1.85 o 
   8   3   1      148.18      136.45      3.82 o 
   9   3   1      111.81      123.91      3.94 o 
  10   3   1       30.91       34.69      3.20 o 
  11   3   1        1.29       -0.32      2.29 o 
  12   3   1        4.43        3.99      3.74 o 
 -13   4   1       12.87       16.59      3.98 o 
 -12   4   1       59.57       70.88      4.49 o 
 -11   4   1       65.98       65.75      3.76 o 
 -10   4   1        3.30        1.94      1.44 o 
  -9   4   1        6.46        8.80      1.71 o 
  -8   4   1       12.17       10.57      1.62 o 
  -7   4   1      212.09      223.45      5.10 o 
  -6   4   1      140.98      162.24      4.56 o 
  -5   4   1       72.67       49.71      2.29 o 
  -4   4   1     2331.24     2317.12     22.75 o 
  -3   4   1       15.74       23.13      2.13 o 
  -2   4   1      590.32      583.40      6.76 o 
  -1   4   1       88.22       98.40      2.31 o 
   0   4   1      882.18      853.89      8.87 o 
   1   4   1      179.41      166.69      3.07 o 
   2   4   1     1386.07     1494.16     14.10 o 
   3   4   1      660.45      676.65      8.76 o 
   4   4   1      892.73      889.31      9.80 o 
   5   4   1       71.25       65.41      2.88 o 
   6   4   1        0.01        1.35      1.06 o 
   7   4   1      937.63      916.43     11.73 o 
   8   4   1      191.92      192.53      4.60 o 
   9   4   1      140.81      144.87      4.29 o 
  10   4   1       40.31       34.89      3.34 o 
  11   4   1        0.74       -1.52      2.55 o 
  12   4   1       20.72       20.50      4.31 o 
 -12   5   1       10.45       15.35      3.81 o 
 -11   5   1       74.93       78.66      4.12 o 
 -10   5   1       68.84       66.28      3.62 o 
  -9   5   1      213.43      210.14      5.94 o 
  -8   5   1      175.19      170.63      4.32 o 
  -7   5   1      518.80      524.92      7.49 o 
  -6   5   1      262.29      261.33      4.77 o 
  -5   5   1      194.60      206.31      4.43 o 
  -4   5   1       17.15       28.18      1.67 o 
  -3   5   1       19.16       21.03      2.27 o 
  -2   5   1      285.75      313.02      4.84 o 
  -1   5   1      867.54      890.13      9.69 o 
   0   5   1        0.12        0.95      0.73 o 
   1   5   1       36.68       40.65      2.48 o 
   2   5   1     1473.09     1524.11     16.50 o 
   3   5   1       11.92        6.99      1.13 o 
   4   5   1      170.71      174.88      3.69 o 
   5   5   1       29.37       25.46      1.99 o 
   6   5   1       70.80       70.51      2.74 o 
   7   5   1      137.14      140.75      3.86 o 
   8   5   1      453.95      475.64      8.19 o 
   9   5   1      202.10      205.33      5.08 o 
  10   5   1        0.81       -1.63      1.93 o 
  11   5   1       14.88       14.44      4.40 o 
 -12   6   1        8.90        5.42      3.26 o 
 -11   6   1      131.07      143.03      5.65 o 
 -10   6   1       21.29       21.10      2.53 o 
  -9   6   1      233.81      226.91      5.76 o 
  -8   6   1       48.95       54.58      2.89 o 
  -7   6   1      303.93      303.60      5.66 o 
  -6   6   1       32.42       30.45      2.50 o 
  -5   6   1      168.00      174.98      3.98 o 
  -4   6   1        0.62        5.15      0.95 o 
  -3   6   1      341.29      335.76      4.63 o 
  -2   6   1      172.40      185.93      3.59 o 
  -1   6   1       18.83       17.93      2.04 o 
   0   6   1      613.28      621.97      8.05 o 
   1   6   1      331.90      367.52      5.29 o 
   2   6   1       83.17       90.72      2.60 o 
   3   6   1      283.47      282.16      4.23 o 
   4   6   1       33.58       40.70      1.97 o 
   5   6   1      260.06      256.99      4.70 o 
   6   6   1      102.90      104.36      4.06 o 
   7   6   1        3.29        2.24      1.52 o 
   8   6   1      216.04      234.51      5.97 o 
   9   6   1        3.53        1.85      1.59 o 
  10   6   1        2.10        3.58      2.61 o 
  11   6   1        0.47       -0.74      2.57 o 
 -11   7   1       21.41       19.31      2.73 o 
 -10   7   1       25.32       19.64      2.52 o 
  -9   7   1        4.63        2.19      1.91 o 
  -8   7   1        1.21       -0.42      1.63 o 
  -7   7   1        2.15        1.65      1.36 o 
  -6   7   1        1.71        1.10      1.14 o 
  -5   7   1       94.62      118.46      4.18 o 
  -4   7   1       53.13       51.49      2.31 o 
  -3   7   1      221.98      224.93      3.96 o 
  -2   7   1      185.04      172.20      3.41 o 
  -1   7   1        5.95        5.49      1.28 o 
   0   7   1      153.99      158.29      3.59 o 
   1   7   1       21.42       27.14      1.78 o 
   2   7   1       82.59       77.36      2.43 o 
   3   7   1      119.34      100.42      2.92 o 
   4   7   1        3.87        2.01      1.09 o 
   5   7   1       19.46       20.84      1.81 o 
   6   7   1       11.48       12.81      1.70 o 
   7   7   1        0.52        1.10      1.24 o 
   8   7   1        5.21        4.52      1.64 o 
   9   7   1       44.51       54.93      3.89 o 
  10   7   1        3.80       -0.33      2.66 o 
 -10   8   1        4.17        4.94      1.98 o 
  -9   8   1        0.82        0.23      1.58 o 
  -8   8   1        3.77        2.85      1.66 o 
  -7   8   1        6.76        5.92      1.66 o 
  -6   8   1      163.01      174.97      4.39 o 
  -5   8   1        3.15        2.80      1.31 o 
  -4   8   1       37.08       38.69      2.26 o 
  -3   8   1       25.12       27.62      1.84 o 
  -2   8   1      457.29      469.15      6.37 o 
  -1   8   1      272.72      261.96      4.64 o 
   0   8   1       46.24       46.42      2.21 o 
   1   8   1       48.95       52.69      2.55 o 
   2   8   1      138.52      128.11      4.84 o 
   3   8   1       99.39      103.61      3.24 o 
   4   8   1      814.42      794.98      9.87 o 
   5   8   1        2.98        3.18      1.34 o 
   6   8   1       47.80       48.36      2.71 o 
   7   8   1        1.17        0.99      1.40 o 
   8   8   1        3.33        2.39      1.69 o 
   9   8   1        3.46        3.69      2.72 o 
  -8   9   1        0.17       -1.08      1.65 o 
  -7   9   1       17.57       12.06      2.01 o 
  -6   9   1      119.70      112.94      4.16 o 
  -5   9   1       40.07       46.93      2.74 o 
  -4   9   1        1.79        0.20      1.20 o 
  -3   9   1        0.22       -0.26      1.17 o 
  -2   9   1       13.69       12.51      1.59 o 
  -1   9   1      254.10      254.10      4.89 o 
   0   9   1      402.50      406.30      6.34 o 
   1   9   1      222.51      211.08      4.49 o 
   2   9   1       12.58       12.06      1.69 o 
   3   9   1      100.07      100.25      4.04 o 
   4   9   1        0.12       -0.23      1.23 o 
   5   9   1       26.92       21.82      2.17 o 
   6   9   1        4.57        4.01      1.54 o 
   7   9   1        3.92        0.30      2.74 o 
  -6  10   1        3.06        3.58      1.78 o 
  -5  10   1       43.76       44.19      3.13 o 
  -4  10   1       63.18       67.79      3.60 o 
  -3  10   1       18.99       18.42      2.36 o 
  -2  10   1       16.71       17.02      2.00 o 
  -1  10   1       25.61       29.84      2.32 o 
   0  10   1       35.64       39.72      2.55 o 
   1  10   1        0.01       -1.26      1.26 o 
   2  10   1       46.63       50.23      3.03 o 
   3  10   1        1.57       -0.69      1.45 o 
   4  10   1        0.23        0.83      1.76 o 
   5  10   1       29.09       25.51      2.73 o 
   6  10   1        0.63        5.06      6.16 o 
  -3  11   1       16.23       15.67      2.27 o 
  -2  11   1        5.65        5.41      1.79 o 
  -1  11   1       11.02        7.88      1.88 o 
   0  11   1        1.78        0.85      1.54 o 
   1  11   1       22.17       26.82      3.83 o 
   2  11   1        6.56        6.09      1.95 o 
 -14   0   2        0.64       -3.71      3.71 o 
 -13   0   2       17.81        6.92     10.75 o 
 -12   0   2       33.72       25.20      3.77 o 
 -11   0   2        9.70       13.57      2.79 o 
 -10   0   2       14.22        8.14      2.37 o 
  -9   0   2       19.94       21.24      2.72 o 
  -8   0   2       55.04       48.90      3.20 o 
  -7   0   2     4750.88     5075.40     58.88 o 
  -6   0   2     2274.15     2535.61     30.91 o 
  -5   0   2     2789.44     2796.00     33.03 o 
  -4   0   2     4023.69     3639.73     41.46 o 
  -3   0   2     2518.81     2435.10     27.93 o 
  -2   0   2     1013.90      928.57     11.28 o 
  -1   0   2       82.99       90.30      1.84 o 
   0   0   2     1968.76     1849.75     26.02 o 
   1   0   2     9388.55     9737.10    106.50 o 
   2   0   2    10237.57    10423.59    114.05 o 
   3   0   2      323.40      288.40      7.05 o 
   4   0   2      407.60      435.99      7.95 o 
   5   0   2        2.66        6.64      1.46 o 
   6   0   2      480.32      538.59     16.01 o 
   7   0   2      592.20      651.59     36.46 o 
   8   0   2       48.22       46.28      6.46 o 
   9   0   2       57.80       46.02      4.38 o 
  10   0   2       59.63       37.23      5.08 o 
  11   0   2        1.33       -0.39      3.75 o 
 -14   1   2       10.61        7.49      3.47 o 
 -13   1   2        0.59        0.79      2.14 o 
 -12   1   2       12.29       16.25      2.35 o 
 -11   1   2      113.50       86.00      3.73 o 
 -10   1   2       72.70       72.14      3.71 o 
  -9   1   2       95.04       79.99      2.91 o 
  -8   1   2      178.32      189.47      4.58 o 
  -7   1   2       69.78       70.70      2.19 o 
  -6   1   2     1246.91     1279.51     12.36 o 
  -5   1   2      321.89      318.36      4.21 o 
  -4   1   2      659.92      633.94      6.49 o 
  -3   1   2      155.72      125.05      2.14 o 
  -2   1   2     1334.01     1341.32     11.30 o 
  -1   1   2       16.86       12.49      0.57 o 
   0   1   2      929.48      912.12      7.94 o 
   1   1   2    15448.17    15943.95    167.25 o 
   2   1   2        4.30        2.61      0.74 o 
   3   1   2        0.00        1.50      0.61 o 
   4   1   2     2569.16     2795.88     24.12 o 
   5   1   2     1357.84     1438.16     15.28 o 
   6   1   2      840.73      857.89      9.73 o 
   7   1   2        0.07        0.14      1.06 o 
   8   1   2       83.40       83.68      4.27 o 
   9   1   2       60.18       58.46      3.60 o 
  10   1   2        7.90       10.76      2.87 o 
  11   1   2        0.38       -2.71      2.71 o 
  12   1   2        1.27        1.62      4.54 o 
 -14   2   2       25.86       29.37      3.73 o 
 -13   2   2       94.36      107.49      5.38 o 
 -12   2   2      204.10      200.41      6.38 o 
 -11   2   2       62.39       72.18      3.72 o 
 -10   2   2        0.71        0.11      1.18 o 
  -9   2   2      107.05      116.04      3.49 o 
  -8   2   2      153.05      172.22      4.53 o 
  -7   2   2       42.49       46.25      2.44 o 
  -6   2   2     1756.01     1915.17     19.84 o 
  -5   2   2       65.58       62.89      2.29 o 
  -4   2   2      122.21      122.26      4.74 o 
  -3   2   2       50.54       60.09      1.47 o 
  -2   2   2     3055.94     2891.80     23.46 o 
  -1   2   2      629.97      535.17      5.34 o 
   0   2   2       17.55       14.96      0.78 o 
   1   2   2     5982.26     5890.24     46.28 o 
   2   2   2      268.56      272.00      5.48 o 
   3   2   2        6.03        1.17      0.66 o 
   4   2   2       11.49       16.68      1.46 o 
   5   2   2      301.67      302.54      4.58 o 
   6   2   2       86.15       94.89      4.19 o 
   7   2   2       32.02       25.27      2.32 o 
   8   2   2       23.93       24.99      2.28 o 
   9   2   2      162.01      146.96      5.10 o 
  10   2   2        1.66        1.96      2.17 o 
  11   2   2        3.38        7.70      3.89 o 
  12   2   2        0.71        0.98      3.69 o 
 -14   3   2        9.77       14.67      4.38 o 
 -13   3   2        1.99       -0.67      2.13 o 
 -12   3   2       85.19       81.85      4.64 o 
 -11   3   2        0.42        0.95      1.64 o 
 -10   3   2      347.53      372.93      8.75 o 
  -9   3   2      368.81      363.70      6.91 o 
  -8   3   2      629.07      615.72      8.12 o 
  -7   3   2       41.63       35.39      2.63 o 
  -6   3   2      373.23      400.84      6.69 o 
  -5   3   2      916.58     1000.51     11.41 o 
  -4   3   2     1108.56     1117.90     12.34 o 
  -3   3   2      742.38      716.73      7.52 o 
  -2   3   2      107.34       74.62      1.78 o 
  -1   3   2      787.45      735.96      7.41 o 
   0   3   2       60.44       64.91      1.68 o 
   1   3   2      144.74      191.22      3.04 o 
   2   3   2      312.93      304.99      4.20 o 
   3   3   2      244.77      255.11      3.96 o 
   4   3   2       62.21       65.12      2.03 o 
   5   3   2      263.41      257.66      7.65 o 
   6   3   2      326.68      312.20      6.30 o 
   7   3   2      109.86      112.58      3.78 o 
   8   3   2       17.42       18.06      1.95 o 
   9   3   2        4.34        3.49      1.93 o 
  10   3   2       25.04       26.30      4.27 o 
  11   3   2        9.58        5.38      3.58 o 
  12   3   2       47.92       67.78     10.00 o 
 -13   4   2        4.22        2.63      2.31 o 
 -12   4   2       14.27       16.36      2.64 o 
 -11   4   2      134.44      150.85      5.00 o 
 -10   4   2       98.21      100.05      4.07 o 
  -9   4   2        5.91        3.81      1.39 o 
  -8   4   2      102.02      104.31      3.33 o 
  -7   4   2        2.51        2.03      1.04 o 
  -6   4   2        0.63        1.20      1.15 o 
  -5   4   2       17.21       13.60      1.50 o 
  -4   4   2      104.90       92.63      2.78 o 
  -3   4   2      253.92      278.93      4.72 o 
  -2   4   2      690.55      760.28      8.17 o 
  -1   4   2       95.94       70.78      1.97 o 
   0   4   2      384.92      472.47      5.84 o 
   1   4   2      151.15      177.03      4.04 o 
   2   4   2     4299.56     4595.46     40.60 o 
   3   4   2       74.59       87.39      2.43 o 
   4   4   2        1.01        1.88      0.89 o 
   5   4   2        8.73        8.08      1.42 o 
   6   4   2       52.93       55.09      3.87 o 
   7   4   2      390.49      396.01      7.15 o 
   8   4   2        9.07        7.12      1.76 o 
   9   4   2      124.32      114.00      5.04 o 
  10   4   2        6.44        6.69      2.70 o 
  11   4   2       48.38       57.11      5.75 o 
 -13   5   2        4.81        6.10      2.66 o 
 -12   5   2        0.05        1.21      2.16 o 
 -11   5   2       22.08       22.52      3.04 o 
 -10   5   2       84.62       93.71      4.11 o 
  -9   5   2       87.87       93.87      3.87 o 
  -8   5   2        2.63        1.09      1.23 o 
  -7   5   2       81.09       88.53      3.07 o 
  -6   5   2       39.81       49.18      2.28 o 
  -5   5   2       15.65       12.36      1.39 o 
  -4   5   2      511.91      547.90      8.30 o 
  -3   5   2       29.02       21.41      1.44 o 
  -2   5   2      254.24      277.38      4.77 o 
  -1   5   2      555.68      580.05      7.20 o 
   0   5   2      360.41      399.83      5.66 o 
   1   5   2      401.54      412.11      5.83 o 
   2   5   2      580.87      601.42     12.07 o 
   3   5   2       80.10       88.83      2.66 o 
   4   5   2       71.83       61.95      2.51 o 
   5   5   2       25.32       27.48      2.66 o 
   6   5   2      131.16      129.03      4.56 o 
   7   5   2       10.39        8.66      1.59 o 
   8   5   2      137.35      143.51      4.99 o 
   9   5   2        2.21        4.07      2.10 o 
  10   5   2      207.68      243.32     10.08 o 
  11   5   2        1.57       -1.93      2.84 o 
 -12   6   2       66.93       74.74      5.00 o 
 -11   6   2        7.36       11.62      2.33 o 
 -10   6   2      100.70      107.00      4.50 o 
  -9   6   2      149.19      146.50      4.73 o 
  -8   6   2       35.87       33.47      2.64 o 
  -7   6   2        3.84        3.66      1.23 o 
  -6   6   2      221.30      239.37      5.14 o 
  -5   6   2       79.16       61.54      2.36 o 
  -4   6   2       46.20       40.37      1.77 o 
  -3   6   2       38.98       48.58      2.10 o 
  -2   6   2        3.37        7.95      1.02 o 
  -1   6   2      113.27      110.74      2.71 o 
   0   6   2       11.68       15.06      1.34 o 
   1   6   2       17.75       20.85      1.50 o 
   2   6   2      149.97      142.35      3.21 o 
   3   6   2       53.09       55.54      2.24 o 
   4   6   2        5.96        6.27      1.32 o 
   5   6   2      104.49      106.78      3.13 o 
   6   6   2      158.15      174.22      4.11 o 
   7   6   2       59.80       68.07      3.45 o 
   8   6   2        1.05        2.33      2.04 o 
   9   6   2       14.01       12.28      2.72 o 
  10   6   2       25.94       24.62      3.97 o 
 -11   7   2        0.27       -0.54      1.85 o 
 -10   7   2        9.07        4.43      1.93 o 
  -9   7   2        1.19        2.35      1.65 o 
  -8   7   2        3.67        4.27      1.80 o 
  -7   7   2       71.56       84.53      3.23 o 
  -6   7   2       94.93       90.74      3.15 o 
  -5   7   2       45.35       39.56      2.16 o 
  -4   7   2       54.13       46.34      2.34 o 
  -3   7   2       23.09       22.20      1.52 o 
  -2   7   2      131.65      131.87      3.15 o 
  -1   7   2       35.07       40.03      1.98 o 
   0   7   2       25.57       25.55      1.59 o 
   1   7   2       51.04       53.23      2.24 o 
   2   7   2        0.36       -0.89      1.01 o 
   3   7   2      240.82      263.65      5.45 o 
   4   7   2        0.83        0.51      1.12 o 
   5   7   2       69.90       69.38      2.82 o 
   6   7   2      128.11      132.80      4.02 o 
   7   7   2        8.79       10.87      1.77 o 
   8   7   2        5.98        1.77      2.17 o 
   9   7   2       21.14       23.94      3.73 o 
 -10   8   2       10.99        8.35      1.99 o 
  -9   8   2        1.41        2.61      1.61 o 
  -8   8   2       17.30       17.09      2.23 o 
  -7   8   2       27.23       30.36      2.89 o 
  -6   8   2       68.58       61.81      2.93 o 
  -5   8   2        1.36        0.07      1.22 o 
  -4   8   2      122.46      129.32      3.54 o 
  -3   8   2       96.09       92.12      2.86 o 
  -2   8   2      448.15      444.25      6.20 o 
  -1   8   2       65.14       63.77      2.51 o 
   0   8   2       47.03       47.88      2.28 o 
   1   8   2       52.20       54.60      2.86 o 
   2   8   2        0.60       -1.09      1.09 o 
   3   8   2      247.30      255.59      5.00 o 
   4   8   2       45.85       46.20      2.86 o 
   5   8   2       11.13        9.40      1.71 o 
   6   8   2        0.10       -1.22      1.22 o 
   7   8   2        0.07       -0.41      1.38 o 
   8   8   2       10.59       12.03      3.24 o 
  -9   9   2        0.66        0.83      1.80 o 
  -8   9   2        2.94        1.25      1.71 o 
  -7   9   2       34.61       37.16      2.86 o 
  -6   9   2       15.62       14.34      2.06 o 
  -5   9   2       84.70       83.90      3.34 o 
  -4   9   2       11.68        7.63      1.56 o 
  -3   9   2       37.20       31.74      2.43 o 
  -2   9   2       27.39       24.00      1.95 o 
  -1   9   2        1.85        2.05      1.23 o 
   0   9   2       56.47       60.79      2.69 o 
   1   9   2       36.74       38.67      2.32 o 
   2   9   2       12.45       14.53      1.96 o 
   3   9   2       21.51       27.57      2.60 o 
   4   9   2       62.61       63.66      3.08 o 
   5   9   2        4.81        4.83      1.60 o 
   6   9   2       36.02       41.10      2.78 o 
   7   9   2        5.47       10.15      2.69 o 
  -7  10   2        4.49        2.97      1.81 o 
  -6  10   2       15.32       20.28      2.48 o 
  -5  10   2        1.27        1.55      1.67 o 
  -4  10   2       15.27       12.57      1.88 o 
  -3  10   2        4.44        5.11      1.56 o 
  -2  10   2       42.78       40.86      3.41 o 
  -1  10   2        6.44        5.40      1.53 o 
   0  10   2       17.08       17.40      1.97 o 
   1  10   2        0.73        2.85      1.48 o 
   2  10   2       76.73       81.97      3.59 o 
   3  10   2        1.37       -1.49      1.56 o 
   4  10   2        0.68       -0.06      1.74 o 
   5  10   2      108.28      107.90      5.25 o 
  -4  11   2        0.85        4.57      5.21 o 
  -3  11   2        9.16       12.15      2.36 o 
  -2  11   2        3.61        4.11      1.81 o 
  -1  11   2       24.56       34.17      2.90 o 
   0  11   2       12.54       10.70      2.08 o 
   1  11   2        1.83        0.71      1.69 o 
   2  11   2       24.96       28.69      5.05 o 
 -14   1   3       92.94       91.35      6.28 o 
 -13   1   3      269.89      244.12      9.60 o 
 -12   1   3       50.45       55.43      6.51 o 
 -11   1   3       13.06        9.98      1.75 o 
 -10   1   3       58.35       57.58      2.92 o 
  -9   1   3       16.55       15.16      1.91 o 
  -8   1   3      705.55      656.01      8.01 o 
  -7   1   3      194.68      221.78      3.84 o 
  -6   1   3      856.26      932.30      9.54 o 
  -5   1   3     1201.40     1193.44     12.35 o 
  -4   1   3      109.32       77.08      1.65 o 
  -3   1   3      226.05      225.54      2.81 o 
  -2   1   3      277.96      307.33      3.32 o 
  -1   1   3    15478.47    15773.87    210.33 o 
   0   1   3     4366.16     4507.08     39.03 o 
   1   1   3     5626.82     5389.53     42.60 o 
   2   1   3      828.39      752.13      7.68 o 
   3   1   3      143.72      172.56      3.09 o 
   4   1   3       29.99       16.92      1.29 o 
   5   1   3      180.80      214.02      4.87 o 
   6   1   3       11.30        6.55      1.23 o 
   7   1   3       16.40       23.99      2.21 o 
   8   1   3      151.84      141.74      8.40 o 
   9   1   3      322.29      335.53     14.78 o 
  10   1   3      119.92      152.35      9.56 o 
  11   1   3      206.14      219.84     11.39 o 
  12   1   3       25.73       23.00      5.11 o 
 -14   2   3        4.36        3.62      2.96 o 
 -13   2   3        0.05       -0.84      1.96 o 
 -12   2   3       48.18       42.34      3.64 o 
 -11   2   3        4.03        2.63      1.77 o 
 -10   2   3        0.61        0.78      1.20 o 
  -9   2   3      271.00      265.66      5.04 o 
  -8   2   3        2.64        2.73      1.23 o 
  -7   2   3      121.68      125.70      3.53 o 
  -6   2   3      224.27      225.28      3.57 o 
  -5   2   3      662.58      712.28      7.54 o 
  -4   2   3       25.25       26.36      1.14 o 
  -3   2   3      262.90      252.45      3.28 o 
  -2   2   3     1620.53     1413.30     12.28 o 
  -1   2   3       82.93       97.59      1.78 o 
   0   2   3     4662.63     4539.74     36.05 o 
   1   2   3     2278.53     2248.15     18.98 o 
   2   2   3      330.04      352.18      4.51 o 
   3   2   3       38.29       51.28      2.16 o 
   4   2   3        0.81        1.49      0.73 o 
   5   2   3      417.91      413.95      6.39 o 
   6   2   3       66.66       65.95      3.06 o 
   7   2   3       30.83       29.86      2.53 o 
   8   2   3      442.72      463.46      7.94 o 
   9   2   3      145.78      134.25     12.90 o 
  10   2   3       29.65       25.84      5.04 o 
  11   2   3        3.93        5.11      6.41 o 
 -14   3   3       81.96       82.66      5.14 o 
 -13   3   3       13.66       11.66      2.54 o 
 -12   3   3       11.85        5.63      2.52 o 
 -11   3   3       99.95       89.60      3.97 o 
 -10   3   3      305.72      277.96      6.07 o 
  -9   3   3      348.89      362.49      6.14 o 
  -8   3   3        0.05       -0.68      0.95 o 
  -7   3   3        8.04        5.11      1.24 o 
  -6   3   3      182.59      189.77      5.12 o 
  -5   3   3      136.76      161.99      3.02 o 
  -4   3   3      226.89      245.48      4.93 o 
  -3   3   3      738.63      735.49      7.65 o 
  -2   3   3        1.47        0.54      0.56 o 
  -1   3   3     1355.29     1317.94     12.04 o 
   0   3   3       64.55       58.66      1.93 o 
   1   3   3     1109.96     1022.88     10.99 o 
   2   3   3     2303.43     2361.59     20.56 o 
   3   3   3        0.47        0.71      1.19 o 
   4   3   3      114.87      115.01      2.76 o 
   5   3   3      246.77      223.09      5.04 o 
   6   3   3       79.38       78.60      3.39 o 
   7   3   3      637.98      631.18      9.34 o 
   8   3   3       87.06       85.82      4.20 o 
   9   3   3       45.79       47.16      4.12 o 
  10   3   3        6.27        4.90      3.43 o 
  11   3   3       14.13        7.25      3.97 o 
 -14   4   3        3.86        6.73      4.79 o 
 -13   4   3       12.72       11.11      2.64 o 
 -12   4   3        3.41        1.38      1.93 o 
 -11   4   3       36.45       43.57      3.20 o 
 -10   4   3      556.59      544.43      9.02 o 
  -9   4   3        8.39        7.76      1.51 o 
  -8   4   3        0.00       -0.87      0.92 o 
  -7   4   3       94.34       94.97      2.93 o 
  -6   4   3      111.83      141.93      3.08 o 
  -5   4   3      285.88      255.80      4.21 o 
  -4   4   3      336.65      381.72      5.31 o 
  -3   4   3       25.04       19.56      1.24 o 
  -2   4   3       60.43       51.80      1.76 o 
  -1   4   3        0.11        0.97      0.64 o 
   0   4   3     3071.77     2869.29     24.57 o 
   1   4   3      164.79      218.50      3.73 o 
   2   4   3     1493.33     1373.66     13.44 o 
   3   4   3      311.84      294.24      5.62 o 
   4   4   3      263.56      240.58      5.23 o 
   5   4   3        1.15        0.72      1.08 o 
   6   4   3     1798.20     1741.50     18.79 o 
   7   4   3        2.74        5.40      1.66 o 
   8   4   3      242.96      236.84      6.61 o 
   9   4   3       30.69       27.88      3.18 o 
  10   4   3       20.61       24.93      5.15 o 
  11   4   3        0.02        2.31      3.92 o 
 -13   5   3        8.94        9.76      2.65 o 
 -12   5   3       22.57       19.04      2.64 o 
 -11   5   3        8.35        6.21      1.92 o 
 -10   5   3        6.68        3.80      2.06 o 
  -9   5   3        3.34        0.98      1.44 o 
  -8   5   3       12.99       12.76      1.71 o 
  -7   5   3       11.56       11.47      1.52 o 
  -6   5   3       19.88       19.32      1.63 o 
  -5   5   3       23.47       23.63      1.67 o 
  -4   5   3       75.59       91.74      2.59 o 
  -3   5   3     1039.21     1055.70     11.15 o 
  -2   5   3       13.10       12.20      1.20 o 
  -1   5   3       86.54       87.26      4.33 o 
   0   5   3      109.70      112.56      2.85 o 
   1   5   3     1405.62     1451.59     14.46 o 
   2   5   3       37.51       21.12      1.55 o 
   3   5   3      608.01      608.26      7.85 o 
   4   5   3       47.66       54.35      2.43 o 
   5   5   3       66.01       63.87      3.39 o 
   6   5   3      764.99      772.03      9.44 o 
   7   5   3      100.15       99.82      4.64 o 
   8   5   3      157.76      163.32      5.90 o 
   9   5   3        1.24        2.50      2.11 o 
  10   5   3        0.00        1.82      3.14 o 
 -12   6   3        7.86       14.98      2.56 o 
 -11   6   3        7.65        9.88      2.07 o 
 -10   6   3       11.23       15.66      2.22 o 
  -9   6   3      620.81      609.26      9.74 o 
  -8   6   3        0.35        0.81      1.35 o 
  -7   6   3       54.78       49.05      2.56 o 
  -6   6   3       77.48       75.82      3.08 o 
  -5   6   3        2.74        1.96      0.81 o 
  -4   6   3       11.71        8.17      1.05 o 
  -3   6   3      127.78      137.23      2.82 o 
  -2   6   3       37.78       34.19      1.68 o 
  -1   6   3       53.03       47.25      1.93 o 
   0   6   3       74.72       87.42      2.53 o 
   1   6   3       69.19       62.64      2.26 o 
   2   6   3      124.97      103.90      2.83 o 
   3   6   3      568.03      585.80      8.22 o 
   4   6   3     1009.36      984.58     10.63 o 
   5   6   3     1232.96     1214.89     12.71 o 
   6   6   3       41.85       38.66      2.61 o 
   7   6   3       98.45       91.79      4.74 o 
   8   6   3        6.22        5.16      2.27 o 
   9   6   3        1.12        1.71      2.17 o 
  10   6   3        0.04        0.91      3.40 o 
 -11   7   3        4.58        4.31      2.06 o 
 -10   7   3       19.93       14.01      2.31 o 
  -9   7   3       21.79       17.77      2.34 o 
  -8   7   3       18.04       13.13      2.33 o 
  -7   7   3        3.67        1.49      1.52 o 
  -6   7   3      190.54      189.19      4.23 o 
  -5   7   3      131.79      135.71      3.45 o 
  -4   7   3       65.90       66.00      2.50 o 
  -3   7   3       48.61       54.05      2.09 o 
  -2   7   3      203.42      198.57      3.66 o 
  -1   7   3       48.69       54.37      2.12 o 
   0   7   3       39.89       42.55      2.00 o 
   1   7   3       73.82       69.10      2.38 o 
   2   7   3      145.43      150.21      3.31 o 
   3   7   3       94.90       99.66      3.40 o 
   4   7   3        6.35       12.34      1.70 o 
   5   7   3      214.57      221.48      4.64 o 
   6   7   3        0.01        1.04      1.48 o 
   7   7   3        7.89        5.46      2.37 o 
   8   7   3        5.09        4.65      2.35 o 
   9   7   3       15.95       12.40      3.01 o 
 -10   8   3        0.08        0.17      1.75 o 
  -9   8   3       10.95        8.10      1.80 o 
  -8   8   3        3.71        3.68      1.58 o 
  -7   8   3      195.49      200.96      5.20 o 
  -6   8   3       75.17       73.83      3.31 o 
  -5   8   3        0.50        1.20      1.13 o 
  -4   8   3      235.29      244.74      4.81 o 
  -3   8   3        0.77        1.61      1.08 o 
  -2   8   3     1212.30     1194.60     12.85 o 
  -1   8   3      290.24      279.26      4.83 o 
   0   8   3        0.00       -0.45      1.01 o 
   1   8   3        7.73        5.22      1.26 o 
   2   8   3      107.68      120.42      4.94 o 
   3   8   3      216.56      211.87      4.59 o 
   4   8   3       13.56       11.19      1.68 o 
   5   8   3      733.48      734.52      9.71 o 
   6   8   3      142.88      140.17      5.86 o 
   7   8   3        0.06        0.13      2.14 o 
   8   8   3        4.05        9.33      2.68 o 
  -9   9   3       34.73       46.61      3.33 o 
  -8   9   3        3.77        1.38      1.81 o 
  -7   9   3        8.76        5.98      1.88 o 
  -6   9   3      155.78      168.29      4.93 o 
  -5   9   3      131.23      122.68      4.12 o 
  -4   9   3        1.50        2.10      1.34 o 
  -3   9   3      139.53      134.63      5.61 o 
  -2   9   3        0.00        1.80      1.17 o 
  -1   9   3       18.49       17.60      1.79 o 
   0   9   3      135.70      129.16      4.52 o 
   1   9   3       58.41       61.68      2.95 o 
   2   9   3      161.30      152.86      4.24 o 
   3   9   3        1.06        0.05      1.35 o 
   4   9   3       58.67       57.84      2.98 o 
   5   9   3       10.62        6.93      1.72 o 
   6   9   3       72.98       68.41      5.92 o 
  -7  10   3        7.59        3.07      1.78 o 
  -6  10   3        0.09        2.59      1.70 o 
  -5  10   3       11.40        8.21      1.86 o 
  -4  10   3       48.69       51.37      3.33 o 
  -3  10   3       33.68       31.96      2.56 o 
  -2  10   3       29.94       25.69      2.59 o 
  -1  10   3       16.64       17.89      1.95 o 
   0  10   3       21.60       26.22      2.41 o 
   1  10   3       43.97       46.44      2.92 o 
   2  10   3       13.60        5.44      2.68 o 
   3  10   3       18.79       23.03      2.71 o 
   4  10   3       18.43       19.08      2.56 o 
  -4  11   3        0.01        1.80      4.93 o 
  -3  11   3        2.32       -0.40      1.75 o 
  -2  11   3        2.20        0.73      1.61 o 
  -1  11   3        1.21        1.50      1.54 o 
   0  11   3       10.60       13.67      2.17 o 
   1  11   3        5.10        5.77      2.43 o 
 -15   0   4        7.27        0.61      4.22 o 
 -14   0   4       59.79       56.76      7.38 o 
 -13   0   4       22.47       17.84      6.17 o 
 -12   0   4      165.75      146.27      7.12 o 
 -11   0   4       18.43       25.86      3.22 o 
 -10   0   4        0.29        1.78      1.68 o 
  -9   0   4       29.34       35.15      3.40 o 
  -8   0   4     1520.60     1637.69     22.07 o 
  -7   0   4      813.56      865.53     12.92 o 
  -6   0   4      237.90      248.62      5.20 o 
  -5   0   4      816.93      885.99     12.08 o 
  -4   0   4     3118.78     2788.26     32.18 o 
  -3   0   4        0.74       -1.35      1.35 o 
  -2   0   4     6149.32     6118.87     95.04 o 
  -1   0   4     1547.75     1403.53     16.92 o 
   0   0   4    17018.48    17597.02    229.63 o 
   1   0   4     8409.31     8331.60     92.23 o 
   2   0   4     2905.40     2841.60     33.86 o 
   3   0   4     1750.77     1853.62     23.84 o 
   4   0   4      563.14      633.39     10.81 o 
   5   0   4       20.36       32.32      3.09 o 
   6   0   4        1.07        1.68      1.44 o 
   7   0   4      144.85      139.21     15.64 o 
   8   0   4      145.66      160.57     13.88 o 
   9   0   4      436.33      503.60     24.63 o 
  11   0   4        2.68        2.81      4.50 o 
 -15   1   4       29.40       37.92      4.87 o 
 -14   1   4        0.35        0.12      2.61 o 
 -13   1   4      109.11      108.14      6.21 o 
 -12   1   4       37.35       40.36      3.34 o 
 -11   1   4        2.41        1.74      1.33 o 
 -10   1   4        0.22        0.33      1.01 o 
  -9   1   4       15.68       16.98      1.64 o 
  -8   1   4      144.52      145.89      3.14 o 
  -7   1   4      798.95      812.45      9.81 o 
  -6   1   4     1130.77     1186.10     12.73 o 
  -5   1   4      264.74      263.60      4.15 o 
  -4   1   4      467.99      451.70      6.53 o 
  -3   1   4     4044.94     3851.80     33.97 o 
  -2   1   4    23590.32    24308.09    330.39 o 
  -1   1   4    16931.44    17684.97    218.39 o 
   0   1   4      676.50      604.17      6.06 o 
   1   1   4      131.79      131.33      2.19 o 
   2   1   4      405.00      409.86      5.55 o 
   3   1   4      177.55      154.58      3.33 o 
   4   1   4      277.35      262.08      4.84 o 
   5   1   4       37.03       33.27      2.07 o 
   6   1   4      217.48      211.76      5.68 o 
   7   1   4      265.66      288.58      8.01 o 
   8   1   4        3.52       -1.16      2.44 o 
   9   1   4       88.07       96.99     10.39 o 
  10   1   4       65.95       63.81      7.30 o 
  11   1   4       35.69       55.98      7.38 o 
 -15   2   4        1.52        0.00      2.93 o 
 -14   2   4        3.88        5.32      2.89 o 
 -13   2   4      318.22      296.17     10.08 o 
 -12   2   4       75.68       66.98      4.12 o 
 -11   2   4       98.40       97.44      7.14 o 
 -10   2   4       10.99        2.50      1.24 o 
  -9   2   4      165.71      179.85      4.04 o 
  -8   2   4        3.58        3.73      1.15 o 
  -7   2   4       58.87       71.07      2.13 o 
  -6   2   4      554.69      628.93      7.16 o 
  -5   2   4     1874.64     1985.43     17.42 o 
  -4   2   4     2625.56     2480.25     20.85 o 
  -3   2   4       52.47       63.39      2.72 o 
  -2   2   4      269.89      264.25      3.39 o 
  -1   2   4      654.75      595.00      6.68 o 
   0   2   4     4657.57     4688.49     37.45 o 
   1   2   4      740.35      628.69      6.65 o 
   2   2   4      394.09      406.46      5.13 o 
   3   2   4      108.54      109.27      2.57 o 
   4   2   4       16.90       21.30      2.67 o 
   5   2   4        9.94       11.56      2.34 o 
   6   2   4       19.78       19.61      2.33 o 
   7   2   4      305.37      294.90      7.79 o 
   8   2   4      145.09      172.90      9.16 o 
   9   2   4      198.81      189.88     10.14 o 
  10   2   4       84.80       88.95      8.08 o 
  11   2   4       43.00       69.31      7.85 o 
 -14   3   4        0.05        0.76      2.71 o 
 -13   3   4       45.18       53.64      4.57 o 
 -12   3   4      138.16      115.99      5.16 o 
 -11   3   4        3.55        1.75      1.61 o 
 -10   3   4        6.69        9.45      1.78 o 
  -9   3   4      684.12      638.89      8.44 o 
  -8   3   4      235.66      271.26      4.87 o 
  -7   3   4      119.86      124.55      2.78 o 
  -6   3   4      495.17      517.51      6.51 o 
  -5   3   4     3735.73     3978.25     32.93 o 
  -4   3   4     1978.84     2084.67     18.26 o 
  -3   3   4       65.56       85.49      2.19 o 
  -2   3   4      968.28      932.59      9.14 o 
  -1   3   4       26.05       38.30      1.64 o 
   0   3   4      185.78      180.91      5.26 o 
   1   3   4        7.24        7.38      0.84 o 
   2   3   4     1034.48     1070.34     10.80 o 
   3   3   4       15.94       12.77      1.18 o 
   4   3   4       18.58       18.59      1.39 o 
   5   3   4        4.52        3.83      1.26 o 
   6   3   4        0.74        0.70      1.27 o 
   7   3   4     1524.80     1568.94     19.28 o 
   8   3   4        8.68        5.01      2.19 o 
   9   3   4       10.82        8.93      4.72 o 
  10   3   4        0.66       -3.12      3.12 o 
  11   3   4       11.52       12.87      4.63 o 
 -14   4   4        1.29       -0.03      2.29 o 
 -13   4   4        2.38       -0.28      2.02 o 
 -12   4   4       71.83       59.06      3.70 o 
 -11   4   4        5.45        4.55      1.71 o 
 -10   4   4        0.42        1.69      1.71 o 
  -9   4   4       48.93       39.99      2.67 o 
  -8   4   4        4.44        7.79      1.33 o 
  -7   4   4      107.90      117.72      3.93 o 
  -6   4   4      152.39      172.34      3.48 o 
  -5   4   4      182.54      198.11      6.77 o 
  -4   4   4     1727.91     1777.74     16.45 o 
  -3   4   4      289.89      288.00      4.31 o 
  -2   4   4        0.01        0.29      0.57 o 
  -1   4   4       10.27       10.91      1.16 o 
   0   4   4      580.30      611.96      7.21 o 
   1   4   4     3396.26     3512.27     29.85 o 
   2   4   4     1461.81     1442.22     14.33 o 
   3   4   4      188.91      172.52      3.81 o 
   4   4   4      176.12      164.46      5.12 o 
   5   4   4      191.33      178.95      5.52 o 
   6   4   4     1314.64     1359.35     17.31 o 
   7   4   4        1.53        2.78      1.78 o 
   8   4   4       12.07       13.98      2.47 o 
   9   4   4      139.16      153.24      9.81 o 
  10   4   4        0.79        5.08      3.67 o 
 -13   5   4       12.90       10.14      2.74 o 
 -12   5   4       54.85       55.03      3.70 o 
 -11   5   4       32.74       32.56      2.86 o 
 -10   5   4       81.95       77.32      4.68 o 
  -9   5   4       78.01       78.47      3.56 o 
  -8   5   4       10.47        5.12      1.80 o 
  -7   5   4      678.10      597.14      8.14 o 
  -6   5   4       74.58       97.15      2.50 o 
  -5   5   4      641.80      649.03      8.16 o 
  -4   5   4        9.65        9.36      1.14 o 
  -3   5   4      681.22      757.13      8.77 o 
  -2   5   4      458.72      418.40      5.87 o 
  -1   5   4      300.31      267.36      4.51 o 
   0   5   4       39.02       23.64      1.58 o 
   1   5   4        4.52       10.36      1.24 o 
   2   5   4      314.67      331.55      5.34 o 
   3   5   4      112.69       99.34      5.01 o 
   4   5   4       68.30       75.06      2.80 o 
   5   5   4      219.78      211.30      5.19 o 
   6   5   4      656.04      640.52     12.48 o 
   7   5   4      208.81      226.28      7.67 o 
   8   5   4      236.11      254.67      7.34 o 
   9   5   4        0.01        3.30      2.66 o 
  10   5   4       26.38       30.07      6.03 o 
 -13   6   4       62.82       86.03      4.75 o 
 -12   6   4        0.45       -0.29      1.84 o 
 -11   6   4        1.77        3.12      1.85 o 
 -10   6   4      109.23      113.64      4.52 o 
  -9   6   4      700.16      699.38     11.43 o 
  -8   6   4      132.99      145.49      6.86 o 
  -7   6   4       26.54       30.74      2.32 o 
  -6   6   4       70.92       78.76      3.09 o 
  -5   6   4       48.58       60.36      2.09 o 
  -4   6   4      457.51      446.64      5.60 o 
  -3   6   4        0.42        0.65      0.70 o 
  -2   6   4        4.19        6.83      1.06 o 
  -1   6   4      403.43      396.85      6.16 o 
   0   6   4       38.49       28.87      1.70 o 
   1   6   4      614.51      617.35      9.48 o 
   2   6   4        2.63        3.81      1.18 o 
   3   6   4       28.34       24.22      1.91 o 
   4   6   4       84.93       77.72      3.50 o 
   5   6   4      211.31      205.37      4.93 o 
   6   6   4        0.05        1.61      1.68 o 
   7   6   4        1.27       -0.06      1.71 o 
   8   6   4        7.78        7.50      2.36 o 
   9   6   4        4.69        3.60      2.75 o 
 -12   7   4        5.95        6.86      2.34 o 
 -11   7   4        9.42        9.65      2.20 o 
 -10   7   4        7.59        6.91      1.96 o 
  -9   7   4       43.38       44.05      3.12 o 
  -8   7   4       91.98       97.03      7.82 o 
  -7   7   4       85.82       68.62      3.10 o 
  -6   7   4       84.44       76.86      2.87 o 
  -5   7   4       15.43       15.91      1.57 o 
  -4   7   4      667.49      686.30     11.89 o 
  -3   7   4        5.67        7.62      1.36 o 
  -2   7   4      359.96      355.36      5.09 o 
  -1   7   4      129.18      143.24      4.34 o 
   0   7   4      194.84      192.61      3.72 o 
   1   7   4       30.95       35.37      2.10 o 
   2   7   4      252.96      257.60      4.66 o 
   3   7   4      707.62      661.95      8.34 o 
   4   7   4      114.49      116.27      3.37 o 
   5   7   4       28.10       23.69      2.81 o 
   6   7   4        3.04        4.79      2.13 o 
   7   7   4        7.62        2.77      2.30 o 
   8   7   4        0.72        1.90      2.20 o 
 -11   8   4        1.58       -2.10      2.10 o 
 -10   8   4        0.55        1.95      1.66 o 
  -9   8   4       21.53       22.04      2.44 o 
  -8   8   4       95.30       80.15      3.95 o 
  -7   8   4        4.04        3.82      1.44 o 
  -6   8   4       10.38       13.50      2.53 o 
  -5   8   4       28.07       24.90      1.95 o 
  -4   8   4        7.84        7.54      1.23 o 
  -3   8   4       13.42       13.84      1.52 o 
  -2   8   4      364.08      337.80      5.87 o 
  -1   8   4       42.45       41.32      2.96 o 
   0   8   4       51.42       51.41      2.98 o 
   1   8   4       70.18       65.50      2.61 o 
   2   8   4        9.80        6.57      1.49 o 
   3   8   4       30.76       36.18      2.33 o 
   4   8   4       57.49       60.50      2.84 o 
   5   8   4       91.89       96.19      4.99 o 
   6   8   4        5.15        3.28      2.30 o 
   7   8   4        0.56        2.38      2.50 o 
  -9   9   4        8.60       12.22      2.30 o 
  -8   9   4        1.58        1.53      1.59 o 
  -7   9   4        0.31       -1.18      1.35 o 
  -6   9   4        0.65        0.40      1.44 o 
  -5   9   4      120.52      126.31      4.43 o 
  -4   9   4        0.53        1.14      1.15 o 
  -3   9   4        0.00       -0.07      1.07 o 
  -2   9   4       13.52       14.52      1.69 o 
  -1   9   4      189.33      191.35      4.31 o 
   0   9   4        0.01       -0.79      1.15 o 
   1   9   4       16.15       20.34      2.04 o 
   2   9   4       75.65       72.48      3.21 o 
   3   9   4       41.31       45.23      3.19 o 
   4   9   4      117.82      117.42      5.78 o 
   5   9   4       32.09       32.19      3.55 o 
   6   9   4        0.52        2.40      2.82 o 
  -7  10   4        6.29        8.38      2.03 o 
  -6  10   4        0.87        0.90      2.28 o 
  -5  10   4       25.79       26.10      2.58 o 
  -4  10   4       13.13       10.79      1.94 o 
  -3  10   4       10.28        9.98      1.77 o 
  -2  10   4       14.73       11.00      1.71 o 
  -1  10   4       61.78       59.28      2.98 o 
   0  10   4       26.48       28.15      2.46 o 
   1  10   4       75.76       84.53      3.64 o 
   2  10   4       26.12       29.62      3.65 o 
   3  10   4        7.83        4.90      1.85 o 
   4  10   4       36.20       32.43      3.67 o 
  -4  11   4       11.97        7.01      5.47 o 
  -3  11   4       13.51       16.33      2.49 o 
  -2  11   4       11.22       11.97      2.19 o 
  -1  11   4        1.44        0.09      1.56 o 
   0  11   4        6.05        9.06      3.85 o 
 -15   1   5        1.49        3.34      3.08 o 
 -14   1   5        0.02       -2.32      2.32 o 
 -13   1   5       87.51       80.74      5.58 o 
 -12   1   5      185.78      188.64      5.99 o 
 -11   1   5      100.88       98.78      4.30 o 
 -10   1   5      154.33      169.74      3.84 o 
  -9   1   5       77.06       83.53      2.33 o 
  -8   1   5      762.98      814.36     10.97 o 
  -7   1   5      140.75      156.66      2.96 o 
  -6   1   5       87.79       96.57      2.15 o 
  -5   1   5      933.47      866.56      9.65 o 
  -4   1   5     2520.42     2282.36     21.36 o 
  -3   1   5      874.84      839.70      7.99 o 
  -2   1   5      172.36      168.74      3.21 o 
  -1   1   5    19662.65    20018.57    260.18 o 
   0   1   5     2473.60     2363.74     21.92 o 
   1   1   5      441.68      379.19      4.53 o 
   2   1   5     1145.41     1229.79     12.98 o 
   3   1   5      912.41      866.42      9.43 o 
   4   1   5       25.19       27.26      1.67 o 
   5   1   5      436.36      419.55      6.32 o 
   6   1   5      125.84      125.10      6.70 o 
   7   1   5      120.35      127.03     12.31 o 
   8   1   5        1.70       -1.12      2.57 o 
   9   1   5       41.12       46.64      6.40 o 
  10   1   5        0.04       -0.44      3.36 o 
  11   1   5        4.35       -2.60      5.94 o 
 -15   2   5        0.88       -0.05      2.90 o 
 -14   2   5        0.00       -1.87      2.28 o 
 -13   2   5       51.65       51.12      4.85 o 
 -12   2   5      490.86      458.60     12.80 o 
 -11   2   5      696.77      706.20     10.65 o 
 -10   2   5        0.18        0.29      1.20 o 
  -9   2   5        0.75       -0.44      0.87 o 
  -8   2   5       33.68       38.20      1.80 o 
  -7   2   5     1385.35     1509.25     14.41 o 
  -6   2   5      523.24      518.59      6.15 o 
  -5   2   5      220.95      251.39      3.58 o 
  -4   2   5      225.47      250.11      3.38 o 
  -3   2   5     1676.80     1683.28     14.69 o 
  -2   2   5     1953.10     1914.51     16.44 o 
  -1   2   5     2935.87     2773.88     22.98 o 
   0   2   5      468.54      498.19      6.01 o 
   1   2   5     3367.54     3320.43     30.18 o 
   2   2   5      174.07      143.16      2.79 o 
   3   2   5        4.60        4.93      0.92 o 
   4   2   5      120.45      122.70      3.04 o 
   5   2   5       32.58       29.83      2.24 o 
   6   2   5       15.18       14.94      2.82 o 
   7   2   5        3.35        4.65      3.64 o 
   8   2   5      160.45      157.50     14.31 o 
   9   2   5        8.83        7.49      3.95 o 
  10   2   5        8.98       10.70      4.43 o 
 -15   3   5        0.19       -0.11      2.89 o 
 -14   3   5       76.96       90.55      6.20 o 
 -13   3   5        0.24        1.04      1.93 o 
 -12   3   5       18.72       25.80      2.98 o 
 -11   3   5       53.77       41.47      2.92 o 
 -10   3   5       67.53       60.51      3.44 o 
  -9   3   5      214.38      207.51      4.88 o 
  -8   3   5        2.38        2.77      1.03 o 
  -7   3   5       47.76       45.52      1.87 o 
  -6   3   5     1034.56     1130.46     14.43 o 
  -5   3   5     1163.16     1228.67     11.92 o 
  -4   3   5       46.83       34.16      2.27 o 
  -3   3   5      163.06      187.25      3.11 o 
  -2   3   5      695.37      650.23      7.04 o 
  -1   3   5        2.02        3.96      0.71 o 
   0   3   5     3792.67     3849.38     31.85 o 
   1   3   5      286.96      308.62      4.44 o 
   2   3   5      307.06      310.66      4.60 o 
   3   3   5      345.06      354.49      6.14 o 
   4   3   5       17.43       21.16      1.94 o 
   5   3   5      164.32      157.04      5.26 o 
   6   3   5      309.43      320.73      8.10 o 
   7   3   5      423.68      438.33     15.26 o 
   8   3   5       25.04       30.16      3.96 o 
   9   3   5       14.95       15.85      5.87 o 
  10   3   5        3.28        2.21      4.64 o 
 -14   4   5        0.78        0.78      2.19 o 
 -13   4   5       60.69       63.10      4.36 o 
 -12   4   5      205.03      211.34      5.94 o 
 -11   4   5       89.21       78.75      3.85 o 
 -10   4   5      172.25      175.19      6.63 o 
  -9   4   5        1.23        1.53      1.25 o 
  -8   4   5      265.88      261.48      5.39 o 
  -7   4   5       44.65       48.57      2.08 o 
  -6   4   5       58.20       77.68      2.44 o 
  -5   4   5      442.77      459.53      6.07 o 
  -4   4   5       19.63       24.34      1.41 o 
  -3   4   5       23.85       17.55      1.20 o 
  -2   4   5       60.39       66.25      2.92 o 
  -1   4   5     1610.24     1659.59     15.54 o 
   0   4   5      709.58      753.88      8.53 o 
   1   4   5      302.62      314.14      5.30 o 
   2   4   5      658.16      624.14      7.72 o 
   3   4   5        5.84        5.73      1.02 o 
   4   4   5       18.47       16.75      1.99 o 
   5   4   5       11.49        8.15      1.84 o 
   6   4   5      142.57      149.09      5.11 o 
   7   4   5      534.27      550.38     13.50 o 
   8   4   5       48.00       50.83      5.03 o 
   9   4   5        8.13       10.96      4.16 o 
  10   4   5        0.35        0.24      6.68 o 
 -14   5   5        3.95        4.17      2.43 o 
 -13   5   5        0.01        2.02      2.08 o 
 -12   5   5        0.51        2.80      1.75 o 
 -11   5   5       17.33       16.41      2.26 o 
 -10   5   5       96.92       99.67      4.11 o 
  -9   5   5      150.47      141.71      4.46 o 
  -8   5   5       12.39       12.27      1.70 o 
  -7   5   5      147.97      137.36      3.44 o 
  -6   5   5       19.06       25.30      1.53 o 
  -5   5   5      537.61      544.94      7.20 o 
  -4   5   5        0.43        0.05      0.70 o 
  -3   5   5      246.39      271.69      4.56 o 
  -2   5   5       10.24        5.72      1.13 o 
  -1   5   5      786.81      895.15     10.06 o 
   0   5   5      207.09      193.04      3.91 o 
   1   5   5       53.02       51.68      2.22 o 
   2   5   5        6.42       10.48      1.28 o 
   3   5   5      106.49      104.24      3.11 o 
   4   5   5        4.17        2.07      1.14 o 
   5   5   5      209.33      195.92      8.19 o 
   6   5   5      631.43      675.86     11.68 o 
   7   5   5       72.74       88.25      7.20 o 
   8   5   5        8.25        5.34      3.01 o 
   9   5   5        3.95        6.32      3.16 o 
 -13   6   5       30.67       36.98      3.40 o 
 -12   6   5        3.91        2.75      2.03 o 
 -11   6   5        0.10        2.76      2.05 o 
 -10   6   5       16.39       22.61      2.52 o 
  -9   6   5      195.63      213.96      5.93 o 
  -8   6   5      127.97      130.31      4.74 o 
  -7   6   5       81.21       73.40      3.79 o 
  -6   6   5        0.00        0.52      1.01 o 
  -5   6   5      202.27      217.85      3.78 o 
  -4   6   5        0.02       -0.59      0.67 o 
  -3   6   5      210.95      198.39      3.69 o 
  -2   6   5      205.04      196.69      3.70 o 
  -1   6   5      424.56      427.73      6.55 o 
   0   6   5        4.05        6.07      1.10 o 
   1   6   5        0.14        2.10      1.28 o 
   2   6   5      105.89       97.72      2.92 o 
   3   6   5       60.03       61.25      3.45 o 
   4   6   5        5.35        5.68      1.43 o 
   5   6   5       35.92       32.67      3.06 o 
   6   6   5       36.92       33.97      3.29 o 
   7   6   5        1.17        0.98      1.98 o 
   8   6   5        1.63        1.87      2.99 o 
 -12   7   5        5.81        6.35      2.25 o 
 -11   7   5      100.08       97.94      4.55 o 
 -10   7   5        3.62        2.23      1.78 o 
  -9   7   5        0.03        1.36      1.60 o 
  -8   7   5       13.62        9.40      2.28 o 
  -7   7   5       14.08       10.13      1.66 o 
  -6   7   5       86.47       91.06      3.34 o 
  -5   7   5       59.33       74.07      4.13 o 
  -4   7   5      158.63      150.11      3.30 o 
  -3   7   5      187.58      176.84      3.53 o 
  -2   7   5        0.28       -0.20      0.80 o 
  -1   7   5       23.54       30.96      1.79 o 
   0   7   5        7.56        8.82      1.24 o 
   1   7   5       43.82       42.44      2.09 o 
   2   7   5      135.31      135.99      3.97 o 
   3   7   5        5.31        2.01      1.38 o 
   4   7   5        2.82        3.04      1.78 o 
   5   7   5       62.58       53.47      3.91 o 
   6   7   5        5.97        5.13      2.31 o 
   7   7   5       17.29       15.59      3.31 o 
   8   7   5        3.02        1.89      2.85 o 
 -11   8   5       21.78       25.78      3.38 o 
 -10   8   5        7.22        6.26      2.12 o 
  -9   8   5        0.03       -0.44      1.41 o 
  -8   8   5       28.44       25.15      2.44 o 
  -7   8   5       72.86       80.68      3.58 o 
  -6   8   5       85.90       82.10      3.44 o 
  -5   8   5       22.79       22.93      2.06 o 
  -4   8   5      325.20      330.13      7.11 o 
  -3   8   5       51.36       46.37      2.22 o 
  -2   8   5      691.79      729.15      9.31 o 
  -1   8   5      116.79      118.02      3.27 o 
   0   8   5       55.73       53.88      2.91 o 
   1   8   5        7.25        6.93      1.63 o 
   2   8   5       34.25       32.20      2.24 o 
   3   8   5       63.26       61.06      3.28 o 
   4   8   5        0.82       -1.65      1.65 o 
   5   8   5       12.55       10.15      2.55 o 
   6   8   5       16.53       19.40      3.17 o 
  -9   9   5        3.26        5.38      1.90 o 
  -8   9   5       86.63       83.51      4.21 o 
  -7   9   5        1.96        0.63      1.47 o 
  -6   9   5       27.04       25.08      2.40 o 
  -5   9   5      143.44      148.93      4.90 o 
  -4   9   5       15.31       18.71      2.13 o 
  -3   9   5       29.30       27.83      2.23 o 
  -2   9   5      123.01      124.01      3.57 o 
  -1   9   5       17.00       14.31      1.69 o 
   0   9   5        1.62       -0.45      1.26 o 
   1   9   5      111.93      106.79      5.68 o 
   2   9   5        0.00        1.52      1.38 o 
   3   9   5       62.19       55.91      5.86 o 
   4   9   5        8.20        9.39      2.47 o 
   5   9   5       27.08       28.33      3.56 o 
  -7  10   5        6.94        9.58      2.07 o 
  -6  10   5       18.23       14.02      2.55 o 
  -5  10   5       22.05       24.05      2.61 o 
  -4  10   5        0.47       -1.52      1.58 o 
  -3  10   5       52.66       49.32      3.27 o 
  -2  10   5        1.44       -0.24      1.30 o 
  -1  10   5       63.23       60.09      3.02 o 
   0  10   5       41.31       38.84      3.51 o 
   1  10   5        7.69        7.17      1.82 o 
   2  10   5       14.66       13.74      2.14 o 
   3  10   5       13.32        9.64      3.33 o 
  -3  11   5        0.12        1.00      3.11 o 
  -2  11   5        0.53       -1.32      3.02 o 
  -1  11   5        8.81       11.53      3.84 o 
 -15   0   6        5.30       -0.76      3.95 o 
 -14   0   6       42.54       39.69      6.71 o 
 -13   0   6       29.30       27.77      5.38 o 
 -12   0   6       44.33       31.52      5.23 o 
 -11   0   6       43.87       26.26      4.72 o 
 -10   0   6      901.16      855.01     15.97 o 
  -9   0   6       81.17       84.79      3.56 o 
  -8   0   6      206.86      227.38      5.97 o 
  -7   0   6       99.00      103.41      3.23 o 
  -6   0   6       54.49       46.66      2.72 o 
  -5   0   6      196.23      189.38      4.39 o 
  -4   0   6     6775.62     6427.69     71.63 o 
  -3   0   6     2999.01     3001.58     34.90 o 
  -2   0   6     3106.01     3041.28     35.33 o 
  -1   0   6     6438.26     6291.77     73.16 o 
   0   0   6       73.24       91.92      4.18 o 
   1   0   6     2642.65     2579.69     31.35 o 
   2   0   6      640.98      671.27     10.76 o 
   3   0   6     4408.03     4144.90     49.53 o 
   4   0   6      121.93      152.82      4.97 o 
   5   0   6       51.72       52.82      4.37 o 
   6   0   6       73.38       68.49      9.50 o 
   7   0   6       43.48       45.86      8.99 o 
   8   0   6     1289.60     1363.49     45.87 o 
   9   0   6      196.47      234.09     18.26 o 
  10   0   6       52.84       59.11     10.04 o 
 -15   1   6       11.78       12.21      3.57 o 
 -14   1   6       22.38       15.92      3.93 o 
 -13   1   6       21.59       37.09      4.17 o 
 -12   1   6       14.69       18.01      3.08 o 
 -11   1   6        1.51       -0.34      1.27 o 
 -10   1   6       28.00       32.47      1.93 o 
  -9   1   6        4.30        5.22      0.95 o 
  -8   1   6      320.51      355.75      5.03 o 
  -7   1   6      462.99      506.08      6.01 o 
  -6   1   6        2.26       -0.03      0.63 o 
  -5   1   6     2473.30     2431.59     23.05 o 
  -4   1   6      432.47      463.04      5.18 o 
  -3   1   6     1058.40     1006.51      9.55 o 
  -2   1   6      622.85      571.49      6.11 o 
  -1   1   6      386.36      392.14      4.85 o 
   0   1   6     1474.71     1357.79     13.95 o 
   1   1   6       55.49       52.58      2.19 o 
   2   1   6        0.69        1.70      0.72 o 
   3   1   6      260.19      255.72      4.30 o 
   4   1   6        1.20        0.04      0.95 o 
   5   1   6        0.63        0.00      1.18 o 
   6   1   6       13.30       14.87      3.98 o 
   7   1   6        8.64        6.65      4.76 o 
   8   1   6      212.37      223.05     12.57 o 
   9   1   6       62.72       61.53      7.30 o 
  10   1   6        1.50       -1.99      3.74 o 
 -15   2   6       37.50       49.78      5.29 o 
 -14   2   6       92.66       76.39      5.68 o 
 -13   2   6      117.34      123.36      6.51 o 
 -12   2   6       21.13       26.65      2.90 o 
 -11   2   6     1984.78     1980.60     20.89 o 
 -10   2   6      134.06      127.57      4.03 o 
  -9   2   6       34.50       32.12      3.57 o 
  -8   2   6       82.50       72.14      4.60 o 
  -7   2   6      304.80      354.31      5.77 o 
  -6   2   6     1472.98     1531.56     16.08 o 
  -5   2   6        1.00        1.18      0.73 o 
  -4   2   6       63.13       77.47      1.94 o 
  -3   2   6     1712.62     1760.95     15.52 o 
  -2   2   6      963.83     1019.71      9.76 o 
  -1   2   6      196.92      152.92      4.96 o 
   0   2   6      145.90      155.97      3.29 o 
   1   2   6        7.16        5.27      0.92 o 
   2   2   6      408.11      391.29      6.18 o 
   3   2   6      112.85      131.52      3.05 o 
   4   2   6        1.62        4.39      1.22 o 
   5   2   6       64.73       71.18      3.76 o 
   6   2   6       83.73       76.64      7.15 o 
   7   2   6      170.23      188.72      7.19 o 
   8   2   6      179.39      206.99     36.40 o 
   9   2   6       27.43       17.51      7.51 o 
  10   2   6      116.62      120.18      9.95 o 
 -15   3   6        7.58        6.28      3.34 o 
 -14   3   6        0.01        0.05      2.44 o 
 -13   3   6      215.29      184.91      6.32 o 
 -12   3   6        9.58       15.80      2.22 o 
 -11   3   6       31.48       27.75      2.51 o 
 -10   3   6       35.57       34.28      3.55 o 
  -9   3   6        0.01        0.55      1.12 o 
  -8   3   6        5.14        5.21      1.22 o 
  -7   3   6      779.09      791.16      8.89 o 
  -6   3   6      199.17      185.80      3.37 o 
  -5   3   6      849.34      837.35      8.85 o 
  -4   3   6      195.95      215.11      4.36 o 
  -3   3   6       75.45       67.92      4.17 o 
  -2   3   6     1115.23     1106.04     10.77 o 
  -1   3   6      500.86      460.60      6.14 o 
   0   3   6      205.63      284.70      4.27 o 
   1   3   6      168.30      185.98      5.40 o 
   2   3   6      104.12       96.39      3.03 o 
   3   3   6        4.24        5.06      0.92 o 
   4   3   6       93.80       99.08      4.90 o 
   5   3   6      198.22      198.82      6.21 o 
   6   3   6        9.35       11.42      2.79 o 
   7   3   6      115.89      127.04     17.22 o 
   8   3   6       10.89        1.84      3.31 o 
   9   3   6        7.21        8.10      4.03 o 
 -14   4   6        8.17        5.99      2.91 o 
 -13   4   6        5.01        2.43      2.21 o 
 -12   4   6      415.52      397.94      8.08 o 
 -11   4   6        0.04       -0.40      1.66 o 
 -10   4   6        0.08        0.93      1.31 o 
  -9   4   6       18.44       15.19      1.77 o 
  -8   4   6        0.01       -0.22      0.95 o 
  -7   4   6      485.28      503.56      6.00 o 
  -6   4   6       44.00       47.03      1.98 o 
  -5   4   6        0.61        1.42      1.01 o 
  -4   4   6      181.03      152.41      3.10 o 
  -3   4   6       39.39       48.79      1.95 o 
  -2   4   6      656.28      615.74      7.33 o 
  -1   4   6       41.85       45.28      1.86 o 
   0   4   6       10.04       26.42      1.55 o 
   1   4   6       86.91       74.86      3.74 o 
   2   4   6      407.45      405.69      5.91 o 
   3   4   6        9.83       10.82      1.23 o 
   4   4   6       18.59       20.65      3.99 o 
   5   4   6      533.49      552.72     11.92 o 
   6   4   6        0.51        0.66      2.10 o 
   7   4   6       67.87       63.26      5.46 o 
   8   4   6        2.53       -0.12      2.52 o 
   9   4   6        0.14       -0.44      5.49 o 
 -14   5   6        1.71        1.00      2.25 o 
 -13   5   6       18.71       19.60      2.74 o 
 -12   5   6       69.53       71.87      3.99 o 
 -11   5   6      234.82      220.65      5.88 o 
 -10   5   6      103.92       84.04      3.83 o 
  -9   5   6      243.76      248.02      7.08 o 
  -8   5   6        1.94        0.83      1.16 o 
  -7   5   6       63.92       52.69      2.67 o 
  -6   5   6      241.85      226.83      3.79 o 
  -5   5   6      330.43      316.26      5.05 o 
  -4   5   6      306.41      320.71      5.55 o 
  -3   5   6       67.21       65.00      2.27 o 
  -2   5   6       56.90       48.75      2.50 o 
  -1   5   6        8.91       15.91      1.43 o 
   0   5   6      907.17      876.82     10.17 o 
   1   5   6      167.15      188.33      6.24 o 
   2   5   6       35.80       38.93      2.08 o 
   3   5   6        3.92        7.50      1.65 o 
   4   5   6       83.90       77.69      3.80 o 
   5   5   6        0.63       -0.67      1.60 o 
   6   5   6        4.04        1.57      1.95 o 
   7   5   6        9.93        7.47      2.92 o 
   8   5   6       21.59       11.93      3.52 o 
 -13   6   6       35.45       41.18      3.60 o 
 -12   6   6        2.29        3.05      1.88 o 
 -11   6   6       78.84       67.13      3.86 o 
 -10   6   6       26.21       20.44      2.39 o 
  -9   6   6      405.28      399.30      9.51 o 
  -8   6   6        1.28       -0.92      1.07 o 
  -7   6   6        5.63        2.95      1.25 o 
  -6   6   6       36.13       36.22      2.21 o 
  -5   6   6      244.34      247.85      4.34 o 
  -4   6   6        0.57        0.55      0.70 o 
  -3   6   6      136.49      137.57      3.11 o 
  -2   6   6       23.60       26.74      1.62 o 
  -1   6   6        5.72        2.47      0.96 o 
   0   6   6        2.21        1.91      0.95 o 
   1   6   6       28.56       26.54      2.49 o 
   2   6   6      269.39      274.40      5.32 o 
   3   6   6        0.33        0.62      1.40 o 
   4   6   6      207.71      204.86      5.91 o 
   5   6   6        0.08        1.48      1.76 o 
   6   6   6        1.11       -0.62      1.85 o 
   7   6   6        4.09        5.97      2.86 o 
   8   6   6       17.95       16.45      3.93 o 
 -12   7   6       57.28       61.36      4.13 o 
 -11   7   6        0.63        0.84      1.74 o 
 -10   7   6      378.03      375.86      7.82 o 
  -9   7   6        1.70        2.48      1.57 o 
  -8   7   6      229.03      218.13      6.05 o 
  -7   7   6       15.21       15.98      1.87 o 
  -6   7   6       64.26       71.02      3.03 o 
  -5   7   6        4.24        3.66      1.11 o 
  -4   7   6      911.80      931.88      9.62 o 
  -3   7   6      975.14      958.29      9.76 o 
  -2   7   6       17.14       14.43      1.38 o 
  -1   7   6       38.72       43.99      2.13 o 
   0   7   6        5.36        6.25      1.18 o 
   1   7   6        6.28        3.25      1.12 o 
   2   7   6       14.68       11.70      2.32 o 
   3   7   6        0.75        1.65      1.72 o 
   4   7   6      103.52      104.98      4.84 o 
   5   7   6        7.74        7.66      2.47 o 
   6   7   6        7.64        9.36      2.49 o 
   7   7   6       57.93       73.32      6.65 o 
 -11   8   6        0.50       -1.77      1.99 o 
 -10   8   6        9.65        9.89      1.95 o 
  -9   8   6        0.91       -0.72      1.40 o 
  -8   8   6       10.20        6.66      1.76 o 
  -7   8   6       38.05       34.25      2.60 o 
  -6   8   6        5.83        3.10      1.42 o 
  -5   8   6       26.21       23.77      2.28 o 
  -4   8   6      118.83      115.10      3.20 o 
  -3   8   6       18.77       23.82      1.80 o 
  -2   8   6      145.79      138.54      3.49 o 
  -1   8   6      107.56      105.21      3.34 o 
   0   8   6       48.84       47.85      2.35 o 
   1   8   6       84.45       89.47      3.23 o 
   2   8   6       42.19       37.76      3.17 o 
   3   8   6       22.30       24.57      3.08 o 
   4   8   6        0.12       -1.71      1.71 o 
   5   8   6        0.14        0.64      2.09 o 
   6   8   6       15.64       16.00      3.11 o 
 -10   9   6       26.46       32.44      3.19 o 
  -9   9   6       22.70       21.75      2.61 o 
  -8   9   6       12.59       12.55      2.15 o 
  -7   9   6       13.07       16.38      2.35 o 
  -6   9   6        1.12       -0.09      1.41 o 
  -5   9   6       85.45       78.17      3.52 o 
  -4   9   6       22.07       15.14      1.80 o 
  -3   9   6       30.38       31.95      2.41 o 
  -2   9   6       53.44       54.63      2.65 o 
  -1   9   6       14.04       15.11      1.76 o 
   0   9   6        2.32        1.73      1.40 o 
   1   9   6        0.28        0.93      1.43 o 
   2   9   6        0.06       -1.59      1.79 o 
   3   9   6       13.74       14.61      2.78 o 
   4   9   6       22.91       25.20      3.31 o 
  -8  10   6        5.68        6.50      6.54 o 
  -7  10   6       33.64       31.99      3.53 o 
  -6  10   6        4.06        4.11      1.73 o 
  -5  10   6       62.30       67.27      3.57 o 
  -4  10   6       20.37       17.56      2.62 o 
  -3  10   6       28.12       21.32      2.40 o 
  -2  10   6       16.78       15.43      2.16 o 
  -1  10   6       66.06       63.87      3.73 o 
   0  10   6        5.26        2.28      1.64 o 
   1  10   6        3.79        7.69      2.11 o 
   2  10   6        2.63        2.35      2.32 o 
 -16   1   7        2.40        4.73      3.24 o 
 -15   1   7        6.31        4.43      4.01 o 
 -14   1   7       16.59       19.27      3.68 o 
 -13   1   7       28.81       38.37      4.33 o 
 -12   1   7       76.72       61.19      4.86 o 
 -11   1   7      130.74      143.13      4.25 o 
 -10   1   7        7.00       12.40      1.62 o 
  -9   1   7        0.78        0.04      0.67 o 
  -8   1   7      130.70      123.30      2.60 o 
  -7   1   7      844.59      853.13     14.28 o 
  -6   1   7      900.86      917.73     10.61 o 
  -5   1   7        3.00       16.84      1.31 o 
  -4   1   7     3073.25     3185.68     26.47 o 
  -3   1   7     2591.46     2544.56     21.59 o 
  -2   1   7       14.17        9.30      0.93 o 
  -1   1   7      133.45      124.88      3.74 o 
   0   1   7      537.75      531.33      7.04 o 
   1   1   7     4607.51     4789.64     43.34 o 
   2   1   7      267.29      285.02      4.29 o 
   3   1   7      274.89      316.20      5.88 o 
   4   1   7      142.98      149.31      4.73 o 
   5   1   7        0.43       -1.40      1.58 o 
   6   1   7        2.94        0.83      1.96 o 
   7   1   7      178.36      172.62     15.58 o 
   8   1   7      162.75      180.10     10.67 o 
   9   1   7       63.36       65.24      7.87 o 
 -15   2   7        3.03        2.65      2.88 o 
 -14   2   7       15.22        8.56      3.06 o 
 -13   2   7       14.99       16.52      3.26 o 
 -12   2   7       25.81       23.93      2.46 o 
 -11   2   7     1193.87     1187.80     14.45 o 
 -10   2   7      338.53      346.70      6.60 o 
  -9   2   7       82.59       91.85      2.99 o 
  -8   2   7      337.47      346.19      6.45 o 
  -7   2   7      742.29      792.12     10.00 o 
  -6   2   7      584.38      605.04      8.10 o 
  -5   2   7      153.10      163.49      3.57 o 
  -4   2   7      535.77      595.15      6.62 o 
  -3   2   7      930.75      922.29      9.26 o 
  -2   2   7       12.31        7.19      0.80 o 
  -1   2   7      254.60      261.57      4.17 o 
   0   2   7        7.38        9.05      0.91 o 
   1   2   7     1851.33     2010.96     19.76 o 
   2   2   7       28.09       17.90      1.18 o 
   3   2   7       33.37       33.69      2.41 o 
   4   2   7      437.81      472.76      9.91 o 
   5   2   7       12.62       11.70      3.38 o 
   6   2   7      497.27      489.74     11.91 o 
   7   2   7       70.44       57.66     11.49 o 
   8   2   7      144.96      178.17     10.73 o 
   9   2   7       57.31       47.92     10.79 o 
 -15   3   7        1.24        1.33      2.76 o 
 -14   3   7       69.54       69.04      8.08 o 
 -13   3   7      117.76      101.13      6.12 o 
 -12   3   7      190.22      212.69      8.80 o 
 -11   3   7      260.89      248.58      5.86 o 
 -10   3   7       75.41       67.98      4.08 o 
  -9   3   7       31.34       38.66      2.46 o 
  -8   3   7      209.72      203.50      4.19 o 
  -7   3   7      268.38      290.82      5.43 o 
  -6   3   7      278.41      291.64      4.30 o 
  -5   3   7      875.60      863.14      9.09 o 
  -4   3   7        2.60        2.35      0.79 o 
  -3   3   7      131.89      127.24      3.05 o 
  -2   3   7        1.43        2.76      0.75 o 
  -1   3   7      210.51      182.23      3.29 o 
   0   3   7     2766.67     2958.01     25.57 o 
   1   3   7       32.71       43.97      3.16 o 
   2   3   7       22.65       23.46      2.10 o 
   3   3   7        1.63        0.81      1.25 o 
   4   3   7      635.48      604.30     12.45 o 
   5   3   7       98.08       86.46      5.24 o 
   6   3   7       18.39        9.89      2.69 o 
   7   3   7       16.77       15.64      3.19 o 
   8   3   7       19.19       17.13      8.50 o 
   9   3   7       54.65       63.17      9.52 o 
 -15   4   7        3.31       11.14      3.46 o 
 -14   4   7        9.20        6.30      3.05 o 
 -13   4   7        3.53        5.14      1.93 o 
 -12   4   7       42.01       45.76      3.32 o 
 -11   4   7        2.76        1.55      1.42 o 
 -10   4   7       15.28       22.15      2.20 o 
  -9   4   7       23.47       23.11      2.53 o 
  -8   4   7      292.53      308.71      7.59 o 
  -7   4   7      482.40      515.64      7.26 o 
  -6   4   7        5.42        5.80      1.01 o 
  -5   4   7      483.57      523.30      6.65 o 
  -4   4   7      164.52      160.35      3.59 o 
  -3   4   7        2.21        0.31      0.68 o 
  -2   4   7       94.14      100.10      2.59 o 
  -1   4   7      136.86      119.97      2.90 o 
   0   4   7      807.63      904.45     10.12 o 
   1   4   7      167.90      183.05      3.72 o 
   2   4   7      125.16      122.09      4.74 o 
   3   4   7        0.45        1.07      1.46 o 
   4   4   7       34.10       36.78      3.30 o 
   5   4   7      193.07      203.34      7.94 o 
   6   4   7        5.29        0.98      2.97 o 
   7   4   7        8.38        3.87      3.56 o 
   8   4   7        0.37        1.42      3.56 o 
 -14   5   7       70.85       58.40      5.40 o 
 -13   5   7       84.72       89.39      4.55 o 
 -12   5   7       32.57       25.16      2.76 o 
 -11   5   7       97.58       94.93      4.19 o 
 -10   5   7       29.34       30.04      2.60 o 
  -9   5   7        0.85       -1.08      1.08 o 
  -8   5   7      170.06      196.31      4.78 o 
  -7   5   7      260.48      233.28      4.42 o 
  -6   5   7        0.18        1.19      0.85 o 
  -5   5   7        3.47        2.27      0.89 o 
  -4   5   7        0.05        0.59      0.76 o 
  -3   5   7       87.68       98.05      2.97 o 
  -2   5   7       16.70       13.59      1.35 o 
  -1   5   7       75.24       80.04      2.68 o 
   0   5   7       68.79       64.61      2.50 o 
   1   5   7      391.81      438.74      6.64 o 
   2   5   7       26.31       33.90      2.51 o 
   3   5   7       35.12       31.63      2.66 o 
   4   5   7       69.53       63.89      3.68 o 
   5   5   7      108.83      112.88     12.38 o 
   6   5   7       32.80       37.79      4.43 o 
   7   5   7       63.49       61.13      5.82 o 
   8   5   7        0.40       -1.58      3.54 o 
 -13   6   7        3.03        3.11      2.03 o 
 -12   6   7        0.07        0.26      1.76 o 
 -11   6   7      194.48      202.90      6.82 o 
 -10   6   7        1.36       -0.27      1.50 o 
  -9   6   7        9.05        5.23      1.52 o 
  -8   6   7      151.54      160.98      4.69 o 
  -7   6   7      208.29      214.05      4.96 o 
  -6   6   7      369.70      373.43      5.75 o 
  -5   6   7        4.58        4.66      0.96 o 
  -4   6   7       18.35       23.82      2.53 o 
  -3   6   7      296.75      288.95      4.67 o 
  -2   6   7        0.04       -0.43      0.78 o 
  -1   6   7        0.61        1.28      0.90 o 
   0   6   7       10.34       11.34      1.65 o 
   1   6   7        4.63        0.28      0.99 o 
   2   6   7      222.22      227.05      5.78 o 
   3   6   7       79.97       82.17      4.05 o 
   4   6   7        6.35        6.15      1.93 o 
   5   6   7       75.07       83.46      5.17 o 
   6   6   7        0.88        0.14      2.54 o 
   7   6   7        0.24       -0.03      2.83 o 
 -13   7   7       43.96       43.37      6.31 o 
 -12   7   7        1.27        2.47      1.98 o 
 -11   7   7       46.04       48.22      4.18 o 
 -10   7   7       71.48       68.47      4.44 o 
  -9   7   7      152.46      136.48      4.67 o 
  -8   7   7       67.34       57.03      3.57 o 
  -7   7   7        4.50        1.76      1.37 o 
  -6   7   7      124.52      114.61      3.69 o 
  -5   7   7      104.43      107.16      3.46 o 
  -4   7   7      210.67      205.50      3.94 o 
  -3   7   7      620.02      605.06      7.24 o 
  -2   7   7        1.01        0.00      1.20 o 
  -1   7   7       62.24       59.45      2.35 o 
   0   7   7        4.35        2.13      1.04 o 
   1   7   7       27.85       27.97      2.67 o 
   2   7   7      125.50      132.28      4.80 o 
   3   7   7       32.06       30.87      3.37 o 
   4   7   7       70.91       81.50      4.51 o 
   5   7   7        8.68       11.49      2.58 o 
   6   7   7        2.90        5.25      3.08 o 
 -11   8   7        0.61        1.50      2.10 o 
 -10   8   7       93.71      102.37      4.69 o 
  -9   8   7       24.66       19.55      2.54 o 
  -8   8   7       51.04       44.52      2.95 o 
  -7   8   7      120.42      124.21      4.15 o 
  -6   8   7        3.25        3.93      1.39 o 
  -5   8   7       18.51       12.81      1.86 o 
  -4   8   7       71.94       77.44      3.41 o 
  -3   8   7       25.25       29.06      2.45 o 
  -2   8   7       10.85        8.23      1.36 o 
  -1   8   7       60.25       58.83      3.01 o 
   0   8   7       96.12       89.40      3.25 o 
   1   8   7       86.82       77.66      4.14 o 
   2   8   7       11.13        7.84      2.07 o 
   3   8   7       47.94       49.38      3.82 o 
   4   8   7        0.67        2.12      2.13 o 
   5   8   7        3.37        3.67      2.28 o 
 -10   9   7       22.07       26.47      2.84 o 
  -9   9   7        0.85       -0.33      1.47 o 
  -8   9   7       26.18       25.39      2.60 o 
  -7   9   7        5.93        3.18      1.67 o 
  -6   9   7       34.31       34.44      2.71 o 
  -5   9   7       17.65       14.13      1.93 o 
  -4   9   7       70.71       71.45      4.01 o 
  -3   9   7       75.67       76.19      3.31 o 
  -2   9   7        0.68        1.74      1.25 o 
  -1   9   7        5.55        2.57      1.36 o 
   0   9   7        0.00       -1.45      1.45 o 
   1   9   7        3.39       -0.58      1.76 o 
   2   9   7       26.23       22.26      3.74 o 
   3   9   7        0.90        0.13      2.07 o 
   4   9   7        3.20        4.50      5.75 o 
  -7  10   7      183.69      208.34      7.29 o 
  -6  10   7       16.67       16.21      3.16 o 
  -5  10   7        1.09        1.40      1.67 o 
  -4  10   7       19.67       18.48      2.65 o 
  -3  10   7        0.07        1.31      1.51 o 
  -2  10   7       51.01       52.89      3.16 o 
  -1  10   7        2.10       -0.53      1.43 o 
   0  10   7        8.29       11.69      2.57 o 
   1  10   7        0.18       -1.44      1.93 o 
 -16   0   8       14.88        8.87      5.13 o 
 -15   0   8        1.93        2.07      3.97 o 
 -14   0   8        9.31        9.56      4.17 o 
 -13   0   8       56.75       65.44     17.45 o 
 -12   0   8      103.56       93.21     10.90 o 
 -11   0   8     1331.08     1311.59     25.13 o 
 -10   0   8        3.24        4.77      2.75 o 
  -9   0   8      377.03      383.37     11.37 o 
  -8   0   8       94.99      130.23      3.72 o 
  -7   0   8        0.14        0.83      0.81 o 
  -6   0   8     2332.72     2456.60     35.45 o 
  -5   0   8       44.18       55.20      2.52 o 
  -4   0   8      193.71      180.56      4.50 o 
  -3   0   8       27.00       14.43      1.76 o 
  -2   0   8        1.08        7.60      1.28 o 
  -1   0   8      717.11      743.84     15.13 o 
   0   0   8      678.01      647.00     15.05 o 
   1   0   8       50.35       69.28      4.64 o 
   2   0   8     2021.13     2189.05     36.48 o 
   3   0   8      584.91      583.29     14.53 o 
   4   0   8      150.46      154.93      7.25 o 
   5   0   8        6.55        2.91      2.35 o 
   6   0   8       35.57       32.92      8.17 o 
   7   0   8       40.39       56.71     10.42 o 
   8   0   8       41.58       37.71     10.02 o 
   9   0   8       56.51       62.05     12.63 o 
 -16   1   8        9.11        5.85      4.01 o 
 -15   1   8       11.32        8.59      3.22 o 
 -14   1   8       17.79       21.26      3.73 o 
 -13   1   8       64.71       67.94      5.26 o 
 -12   1   8      147.39      129.90      6.36 o 
 -11   1   8        6.27        4.23      1.72 o 
 -10   1   8      407.11      395.38      8.69 o 
  -9   1   8      235.99      212.43      4.27 o 
  -8   1   8        0.73        2.32      1.18 o 
  -7   1   8      513.58      546.20      7.60 o 
  -6   1   8     1136.12     1195.07     13.21 o 
  -5   1   8       24.17       28.64      1.33 o 
  -4   1   8      346.83      367.08      4.91 o 
  -3   1   8      338.49      344.77      4.67 o 
  -2   1   8        8.38        4.81      1.45 o 
  -1   1   8      728.96      754.70      9.08 o 
   0   1   8      416.56      416.91      6.23 o 
   1   1   8        6.34        4.02      1.19 o 
   2   1   8       73.86       79.10      7.68 o 
   3   1   8      203.74      208.78      5.77 o 
   4   1   8        9.93        7.74      2.45 o 
   5   1   8        6.82        6.74      2.28 o 
   6   1   8       12.53        8.04      3.80 o 
   7   1   8       15.06        5.45      5.58 o 
   8   1   8       20.42       10.87      4.25 o 
   9   1   8        0.59       -1.74      3.65 o 
 -16   2   8        3.42        7.08      3.35 o 
 -15   2   8        1.52       -0.66      2.71 o 
 -14   2   8       29.62       32.59      4.22 o 
 -13   2   8       15.49       10.81      3.35 o 
 -12   2   8      238.71      252.05      8.94 o 
 -11   2   8      551.68      516.65      8.73 o 
 -10   2   8       31.34       33.64      2.97 o 
  -9   2   8      374.47      371.64      5.66 o 
  -8   2   8      791.25      806.67     10.51 o 
  -7   2   8      334.89      358.92      6.01 o 
  -6   2   8       28.92       24.21      1.70 o 
  -5   2   8        0.20        0.05      0.53 o 
  -4   2   8       19.20       22.92      1.30 o 
  -3   2   8     1714.15     1760.06     15.99 o 
  -2   2   8     1123.96     1060.29     11.59 o 
  -1   2   8        9.71       22.77      1.22 o 
   0   2   8      248.17      222.12      4.44 o 
   1   2   8     1137.32     1149.88     13.58 o 
   2   2   8      498.12      501.12      7.98 o 
   3   2   8       70.36       79.65      4.27 o 
   4   2   8       13.20       12.36      2.48 o 
   5   2   8       31.19       31.53      3.66 o 
   6   2   8       15.28       16.40      5.06 o 
   7   2   8        1.83        0.15      3.18 o 
   8   2   8        0.02        2.37      3.93 o 
 -15   3   8      108.12      101.88      6.81 o 
 -14   3   8       12.97       15.67      3.56 o 
 -13   3   8       31.03       26.58      3.66 o 
 -12   3   8      321.26      312.70      6.84 o 
 -11   3   8      158.60      145.56      6.19 o 
 -10   3   8      165.95      167.29      4.51 o 
  -9   3   8      155.42      155.02      4.14 o 
  -8   3   8        0.92        2.17      0.98 o 
  -7   3   8      400.52      373.10      7.82 o 
  -6   3   8     1124.62     1147.88     13.39 o 
  -5   3   8      550.09      572.96      6.83 o 
  -4   3   8        1.33        3.66      0.84 o 
  -3   3   8      664.51      702.47      7.93 o 
  -2   3   8     1575.40     1599.44     15.10 o 
  -1   3   8      980.40      928.97      9.90 o 
   0   3   8      454.34      466.15      7.57 o 
   1   3   8      277.42      275.26      5.42 o 
   2   3   8      294.99      317.15      6.13 o 
   3   3   8      106.14       98.65      6.76 o 
   4   3   8        3.53        2.99      2.16 o 
   5   3   8      700.60      697.88     21.37 o 
   6   3   8        3.52        2.60      2.30 o 
   7   3   8       16.79       21.96      5.28 o 
   8   3   8       18.15       14.54      4.88 o 
 -15   4   8       41.90       44.00      5.79 o 
 -14   4   8       31.07       38.88      5.84 o 
 -13   4   8      143.18      120.57      9.68 o 
 -12   4   8       19.71       23.43      2.54 o 
 -11   4   8       22.16       22.16      2.44 o 
 -10   4   8        1.07        1.27      1.31 o 
  -9   4   8        5.18        4.50      1.50 o 
  -8   4   8        0.00        0.89      0.95 o 
  -7   4   8       18.48       24.83      1.82 o 
  -6   4   8       79.34       78.68      2.98 o 
  -5   4   8      162.96      156.00      3.27 o 
  -4   4   8      247.06      251.74      5.90 o 
  -3   4   8        6.96        3.50      0.88 o 
  -2   4   8      601.11      648.32      7.87 o 
  -1   4   8       16.91       21.99      1.96 o 
   0   4   8      415.72      397.17      5.87 o 
   1   4   8      362.27      343.62      7.14 o 
   2   4   8        8.05        2.67      1.44 o 
   3   4   8      174.76      175.56      6.55 o 
   4   4   8       18.82       20.09      4.05 o 
   5   4   8      132.73      132.21      6.68 o 
   6   4   8      204.00      214.44     11.76 o 
   7   4   8        0.71        1.65      2.48 o 
   8   4   8       16.38        8.97      4.52 o 
 -14   5   8      110.05      111.91      5.89 o 
 -13   5   8        2.05        0.28      2.31 o 
 -12   5   8        6.20        2.99      1.82 o 
 -11   5   8        4.75        2.88      1.54 o 
 -10   5   8        0.61        1.01      1.36 o 
  -9   5   8        6.34        6.96      1.51 o 
  -8   5   8      395.12      384.60      9.77 o 
  -7   5   8        0.05        0.36      0.91 o 
  -6   5   8        0.91        1.51      0.88 o 
  -5   5   8       29.36       36.32      1.73 o 
  -4   5   8       29.59       29.36      1.75 o 
  -3   5   8       70.95       72.43      2.68 o 
  -2   5   8      140.82      161.68      3.97 o 
  -1   5   8       44.47       49.13      2.26 o 
   0   5   8        0.49        1.56      1.09 o 
   1   5   8       55.33       59.56      3.09 o 
   2   5   8        1.89       -0.14      1.24 o 
   3   5   8       66.59       68.57      4.23 o 
   4   5   8      181.80      184.07     12.97 o 
   5   5   8        0.02        3.99      3.21 o 
   6   5   8        1.91        4.58      3.50 o 
   7   5   8      101.93      115.58      7.29 o 
 -14   6   8        1.82       -1.07      2.06 o 
 -13   6   8        8.48        8.80      2.36 o 
 -12   6   8        8.84        8.45      2.15 o 
 -11   6   8      186.66      182.84      5.60 o 
 -10   6   8       50.93       51.53      4.41 o 
  -9   6   8      136.75      113.99      4.13 o 
  -8   6   8       61.82       57.03      3.05 o 
  -7   6   8      147.37      153.42      3.86 o 
  -6   6   8       85.88       74.72      2.70 o 
  -5   6   8        0.44        0.78      0.89 o 
  -4   6   8       34.30       32.27      1.74 o 
  -3   6   8      101.19       90.07      2.84 o 
  -2   6   8       20.91       22.91      1.66 o 
  -1   6   8       47.26       47.43      2.63 o 
   0   6   8        0.04       -0.01      1.03 o 
   1   6   8      112.40       99.33      3.93 o 
   2   6   8       30.37       27.02      2.58 o 
   3   6   8        2.21        2.31      1.59 o 
   4   6   8       83.64       75.91     13.93 o 
   5   6   8       76.01       86.40      8.49 o 
   6   6   8        4.95        1.78      2.87 o 
 -13   7   8        0.00        0.58      2.04 o 
 -12   7   8        7.99        4.24      2.04 o 
 -11   7   8       72.15       78.10      4.18 o 
 -10   7   8      191.36      183.36      7.23 o 
  -9   7   8      162.99      152.75      7.46 o 
  -8   7   8       19.08       17.95      2.05 o 
  -7   7   8        7.33        3.91      1.36 o 
  -6   7   8        4.47        6.51      1.85 o 
  -5   7   8       44.90       45.94      2.99 o 
  -4   7   8        1.23       -0.25      1.12 o 
  -3   7   8      544.64      567.85      9.65 o 
  -2   7   8       13.66        7.46      1.28 o 
  -1   7   8        3.87        4.07      1.55 o 
   0   7   8        0.48        1.49      1.30 o 
   1   7   8       17.36       13.39      2.13 o 
   2   7   8       13.66       14.06      2.35 o 
   3   7   8        2.29        3.90      2.00 o 
   4   7   8       59.94       72.13      7.66 o 
   5   7   8        0.31        5.42      3.18 o 
 -11   8   8        1.55        0.49      2.07 o 
 -10   8   8        0.60        0.30      1.61 o 
  -9   8   8       28.68       29.27      3.50 o 
  -8   8   8        2.82       -0.07      1.34 o 
  -7   8   8        1.07       -1.15      1.15 o 
  -6   8   8       26.83       30.85      2.40 o 
  -5   8   8       34.05       39.82      2.36 o 
  -4   8   8       55.12       50.13      2.74 o 
  -3   8   8      200.99      209.03      4.64 o 
  -2   8   8        8.23        3.51      1.31 o 
  -1   8   8       84.60       87.90      4.32 o 
   0   8   8        0.00        2.84      1.69 o 
   1   8   8       93.88       80.83      4.23 o 
   2   8   8       84.68       80.18      4.50 o 
   3   8   8        0.30        0.86      1.98 o 
   4   8   8       14.55        9.67      3.04 o 
 -10   9   8        0.01        0.18      1.68 o 
  -9   9   8        0.40        0.84      1.64 o 
  -8   9   8       12.13       15.31      2.21 o 
  -7   9   8        4.93        4.53      1.71 o 
  -6   9   8        7.31        4.11      1.62 o 
  -5   9   8        0.01       -1.01      1.41 o 
  -4   9   8      100.00      109.47      3.78 o 
  -3   9   8      113.00      107.30      3.84 o 
  -2   9   8       77.68       73.07      3.30 o 
  -1   9   8        0.26       -0.55      1.64 o 
   0   9   8        3.82        6.44      2.13 o 
   1   9   8        0.34        0.85      1.76 o 
   2   9   8       26.15       32.83      3.58 o 
   3   9   8        8.17       10.33      2.71 o 
  -7  10   8       11.37       14.57      2.27 o 
  -6  10   8        3.86        3.65      1.73 o 
  -5  10   8        1.97        0.99      1.60 o 
  -4  10   8        3.34        3.59      1.73 o 
  -3  10   8       12.89       14.27      2.23 o 
  -2  10   8        4.57        0.75      1.82 o 
  -1  10   8        1.09       -1.24      2.16 o 
   0  10   8       24.78       18.94      2.91 o 
 -16   1   9        0.28       -2.24      2.99 o 
 -15   1   9        9.22        3.29      2.97 o 
 -14   1   9        0.06       -1.12      2.18 o 
 -13   1   9      479.64      492.47     11.97 o 
 -12   1   9       43.65       34.44      3.15 o 
 -11   1   9       18.96       22.73      2.92 o 
 -10   1   9        4.15        3.74      1.10 o 
  -9   1   9      104.66      109.06      3.10 o 
  -8   1   9      319.18      318.51      5.65 o 
  -7   1   9      559.56      528.72      7.61 o 
  -6   1   9      678.44      818.20      9.44 o 
  -5   1   9     5498.76     5760.29     46.60 o 
  -4   1   9      134.47      112.08      2.63 o 
  -3   1   9      446.94      457.19      5.78 o 
  -2   1   9        8.07        6.23      0.78 o 
  -1   1   9       16.79       22.03      1.87 o 
   0   1   9      838.39      787.88     10.03 o 
   1   1   9      724.40      646.32     10.85 o 
   2   1   9      480.59      494.71      9.71 o 
   3   1   9       30.15       25.09      2.67 o 
   4   1   9       18.53       15.09      2.88 o 
   5   1   9       13.47       10.46      2.70 o 
   6   1   9      102.39       91.78      8.95 o 
   7   1   9       62.61       61.99     11.65 o 
   8   1   9        1.92        1.03      4.04 o 
 -16   2   9        2.61        5.49      3.19 o 
 -15   2   9        3.20        5.81      3.38 o 
 -14   2   9        3.31        2.66      2.49 o 
 -13   2   9        2.23        0.93      2.16 o 
 -12   2   9       22.72       15.23      2.56 o 
 -11   2   9       85.46       82.77      5.27 o 
 -10   2   9      262.13      289.48      5.14 o 
  -9   2   9      212.94      224.46      4.34 o 
  -8   2   9       41.18       48.11      2.41 o 
  -7   2   9      193.28      222.18      4.69 o 
  -6   2   9     1038.78     1069.13     12.62 o 
  -5   2   9      211.40      214.85      6.02 o 
  -4   2   9     1746.65     1808.17     16.63 o 
  -3   2   9      204.16      161.30      4.17 o 
  -2   2   9      981.43     1057.21     10.80 o 
  -1   2   9      339.91      366.16      5.96 o 
   0   2   9       65.62       64.57      2.84 o 
   1   2   9        3.99       13.91      2.01 o 
   2   2   9       36.37       28.77      2.68 o 
   3   2   9       16.15        8.62      2.96 o 
   4   2   9        6.81        3.65      2.12 o 
   5   2   9      171.17      172.96     10.65 o 
   6   2   9       55.58       62.88      7.18 o 
   7   2   9       88.04       88.39     12.59 o 
   8   2   9       30.24       20.08      5.44 o 
 -16   3   9        7.58        8.57      5.00 o 
 -15   3   9       25.07       31.21      5.84 o 
 -14   3   9      306.56      309.26     18.45 o 
 -13   3   9       89.61       99.86      5.25 o 
 -12   3   9        8.76        3.35      1.92 o 
 -11   3   9        2.02       -0.60      1.25 o 
 -10   3   9      289.26      252.60      5.54 o 
  -9   3   9      254.41      267.06      4.87 o 
  -8   3   9        6.80        4.67      1.09 o 
  -7   3   9       47.80       52.47      2.56 o 
  -6   3   9      326.86      344.58      6.10 o 
  -5   3   9       40.08       51.06      1.90 o 
  -4   3   9      890.61      949.13     10.37 o 
  -3   3   9       19.20       12.20      1.14 o 
  -2   3   9      958.33      949.62     10.21 o 
  -1   3   9      300.77      289.65      4.87 o 
   0   3   9       32.75       28.48      2.02 o 
   1   3   9       37.31       33.35      2.25 o 
   2   3   9       50.16       39.97      5.40 o 
   3   3   9      144.90      143.64      9.97 o 
   4   3   9      185.79      193.59      7.54 o 
   5   3   9      146.08      156.26      7.21 o 
   6   3   9       75.16       80.69      6.00 o 
   7   3   9       25.36       22.61      5.27 o 
 -15   4   9        0.35       -0.77      2.76 o 
 -14   4   9        6.41        6.53      3.23 o 
 -13   4   9       10.35       11.09      2.60 o 
 -12   4   9        1.49       -0.96      1.44 o 
 -11   4   9        2.76        4.68      1.54 o 
 -10   4   9        0.49        0.28      1.19 o 
  -9   4   9        0.79       -0.33      1.03 o 
  -8   4   9       11.89       10.28      1.32 o 
  -7   4   9      383.66      396.93      6.34 o 
  -6   4   9      275.67      282.88      5.65 o 
  -5   4   9       83.20       85.97      3.49 o 
  -4   4   9       53.52       60.22      2.19 o 
  -3   4   9       18.35       30.54      1.70 o 
  -2   4   9       63.51       57.27      2.26 o 
  -1   4   9      170.35      188.69      3.89 o 
   0   4   9      123.33      107.31      3.52 o 
   1   4   9       32.24       28.60      2.33 o 
   2   4   9      275.23      262.40      8.23 o 
   3   4   9       49.49       60.15      4.67 o 
   4   4   9      272.21      287.30     12.12 o 
   5   4   9       13.15       13.36      3.12 o 
   6   4   9       28.22       27.46      4.11 o 
   7   4   9       10.72        7.87      4.17 o 
 -15   5   9       13.38       21.30      7.38 o 
 -14   5   9        4.54        6.15      3.73 o 
 -13   5   9        8.63        8.99      2.16 o 
 -12   5   9       36.78       37.54      4.00 o 
 -11   5   9        4.36        3.39      1.65 o 
 -10   5   9      291.77      290.60      6.41 o 
  -9   5   9        9.96        5.23      1.51 o 
  -8   5   9        4.07        6.85      1.30 o 
  -7   5   9        2.87        3.22      1.08 o 
  -6   5   9        0.12        2.32      1.06 o 
  -5   5   9      108.36      112.11      5.19 o 
  -4   5   9      519.24      538.60      6.60 o 
  -3   5   9      111.69      110.60      3.10 o 
  -2   5   9       25.29       26.80      2.43 o 
  -1   5   9      133.45      138.49      4.61 o 
   0   5   9      163.18      150.33      5.21 o 
   1   5   9        4.90        5.64      1.41 o 
   2   5   9       84.55       78.77      4.14 o 
   3   5   9        4.09        3.94      2.21 o 
   4   5   9        0.97        3.72      2.50 o 
   5   5   9        0.02       -0.80      2.26 o 
   6   5   9        2.77        3.55      2.80 o 
 -14   6   9       10.41       17.02      3.25 o 
 -13   6   9       62.99       57.09      4.42 o 
 -12   6   9       52.66       56.97      3.75 o 
 -11   6   9       36.29       26.63      2.75 o 
 -10   6   9       14.50       14.09      2.15 o 
  -9   6   9        2.80        8.54      1.71 o 
  -8   6   9       19.94       19.68      2.01 o 
  -7   6   9        9.00        7.29      1.73 o 
  -6   6   9       11.65       14.05      1.53 o 
  -5   6   9      300.43      316.72      5.22 o 
  -4   6   9       12.41       12.48      1.82 o 
  -3   6   9       31.55       32.62      1.85 o 
  -2   6   9       14.91       10.34      1.49 o 
  -1   6   9       70.15       84.26      3.83 o 
   0   6   9       50.80       47.76      2.85 o 
   1   6   9        5.26        4.34      1.58 o 
   2   6   9       77.41       73.27      5.28 o 
   3   6   9        0.04       -1.13      2.36 o 
   4   6   9        0.88        4.53      3.77 o 
   5   6   9      172.56      173.01      8.15 o 
   6   6   9       11.43        9.89      3.49 o 
 -13   7   9        8.72        6.50      2.26 o 
 -12   7   9       13.60       13.29      2.86 o 
 -11   7   9       19.91       18.45      2.53 o 
 -10   7   9        5.45        4.93      1.83 o 
  -9   7   9       60.12       49.74      3.46 o 
  -8   7   9       20.51       15.77      1.98 o 
  -7   7   9       29.01       24.72      2.19 o 
  -6   7   9       38.19       42.17      2.35 o 
  -5   7   9       39.94       39.16      2.23 o 
  -4   7   9       33.72       33.77      2.75 o 
  -3   7   9      281.31      287.75      4.71 o 
  -2   7   9        0.85       -0.16      1.15 o 
  -1   7   9       92.09      100.10      6.21 o 
   0   7   9       47.51       42.99      3.09 o 
   1   7   9       54.76       52.25      3.42 o 
   2   7   9       14.40       13.90      2.64 o 
   3   7   9       12.81        7.83      3.94 o 
   4   7   9        9.99       14.76      3.86 o 
   5   7   9        8.38       11.60      4.30 o 
 -12   8   9        0.59        5.17      5.10 o 
 -11   8   9       20.81       20.89      3.05 o 
 -10   8   9        0.73        2.90      1.62 o 
  -9   8   9        0.02        0.05      1.47 o 
  -8   8   9       30.22       27.86      2.52 o 
  -7   8   9       36.04       38.57      4.02 o 
  -6   8   9       98.52      107.59      4.82 o 
  -5   8   9       16.29       14.12      1.74 o 
  -4   8   9        7.86        8.94      1.56 o 
  -3   8   9       38.91       36.76      2.87 o 
  -2   8   9       29.52       30.59      2.55 o 
  -1   8   9       13.88       11.06      2.01 o 
   0   8   9       66.19       62.53      3.77 o 
   1   8   9      167.20      166.39      5.74 o 
   2   8   9        0.66       -1.16      1.83 o 
   3   8   9       12.47       16.76      6.63 o 
 -10   9   9        0.17        0.49      1.62 o 
  -9   9   9       14.27       15.83      2.35 o 
  -8   9   9       38.60       38.29      3.04 o 
  -7   9   9        2.50        2.41      1.53 o 
  -6   9   9      160.12      181.40      7.91 o 
  -5   9   9       26.17       26.09      2.26 o 
  -4   9   9        0.19       -1.15      1.33 o 
  -3   9   9       10.44       13.87      2.12 o 
  -2   9   9        4.49        2.50      1.98 o 
  -1   9   9       84.81       88.77      4.49 o 
   0   9   9        7.36        2.75      2.13 o 
   1   9   9       21.06       12.53      2.91 o 
   2   9   9        4.01       -2.05      2.05 o 
  -7  10   9        0.75       -1.53      1.73 o 
  -6  10   9        8.55        8.37      2.04 o 
  -5  10   9        7.21        7.64      1.98 o 
  -4  10   9        5.01        6.42      1.85 o 
  -3  10   9        0.46        2.53      2.05 o 
  -2  10   9        9.69        7.76      3.41 o 
  -1  10   9       39.16       42.85      5.60 o 
 -16   0  10        1.46        0.99      3.92 o 
 -15   0  10       29.54       49.79      7.37 o 
 -14   0  10      270.00      263.79     12.75 o 
 -13   0  10       29.23       22.68      6.63 o 
 -12   0  10      445.72      410.87     14.59 o 
 -11   0  10     1944.88     1838.08     41.83 o 
 -10   0  10       79.23       84.13      6.73 o 
  -9   0  10       50.80       42.56      4.50 o 
  -8   0  10       60.74       65.04      3.00 o 
  -7   0  10      298.87      294.78      8.29 o 
  -6   0  10      119.47      124.40      4.09 o 
  -5   0  10     2921.24     2916.15     35.82 o 
  -4   0  10       64.22       63.03      3.03 o 
  -3   0  10       41.67       62.36      2.65 o 
  -2   0  10      109.49      104.30      3.23 o 
  -1   0  10      138.93      138.11     11.05 o 
   0   0  10      104.45       84.24      5.55 o 
   1   0  10      260.40      251.80      9.25 o 
   2   0  10      218.79      203.26     13.85 o 
   3   0  10       53.25       48.01      4.98 o 
   4   0  10       27.48       24.42      7.76 o 
   5   0  10        0.00       -3.13      4.10 o 
   6   0  10      141.74      153.72     16.28 o 
   7   0  10      151.23      158.22     17.72 o 
 -16   1  10        0.52       -0.67      2.94 o 
 -15   1  10       49.81       43.44      4.94 o 
 -14   1  10       59.08       63.78      5.42 o 
 -13   1  10      357.34      360.62     10.06 o 
 -12   1  10     1456.85     1482.58     19.48 o 
 -11   1  10       23.57       17.68      3.20 o 
 -10   1  10      383.38      363.60      6.70 o 
  -9   1  10        1.02        1.81      0.93 o 
  -8   1  10      263.54      251.05      5.04 o 
  -7   1  10       37.61       34.02      2.05 o 
  -6   1  10        5.68        8.43      1.08 o 
  -5   1  10     3465.88     3572.49     33.10 o 
  -4   1  10      242.19      217.46      3.88 o 
  -3   1  10       98.97      100.44      2.38 o 
  -2   1  10      321.35      302.01      5.02 o 
  -1   1  10      507.10      491.98      8.99 o 
   0   1  10      249.54      232.37      6.11 o 
   1   1  10      729.59      688.24     11.75 o 
   2   1  10       30.62       46.00      5.29 o 
   3   1  10       31.66       29.33      3.00 o 
   4   1  10        1.24        0.33      2.21 o 
   5   1  10       23.37       29.93      5.77 o 
   6   1  10       64.60       53.18     10.33 o 
   7   1  10        1.61        0.56      6.31 o 
 -16   2  10        4.94        3.58      3.05 o 
 -15   2  10       77.90       77.61      8.44 o 
 -14   2  10       45.57       43.97      5.32 o 
 -13   2  10      456.02      459.78      9.97 o 
 -12   2  10       18.16       15.06      2.49 o 
 -11   2  10        5.75        5.26      1.84 o 
 -10   2  10      699.01      660.74      8.48 o 
  -9   2  10      788.97      787.83      9.25 o 
  -8   2  10      599.82      592.85      8.78 o 
  -7   2  10       74.45       74.05      2.90 o 
  -6   2  10       94.15      110.78      2.62 o 
  -5   2  10      188.10      178.13      3.46 o 
  -4   2  10     1175.94     1127.95     12.92 o 
  -3   2  10      149.67      131.20      2.86 o 
  -2   2  10      578.13      542.15     10.04 o 
  -1   2  10        0.44        1.32      1.26 o 
   0   2  10      320.36      354.12      7.75 o 
   1   2  10      271.19      276.45      6.99 o 
   2   2  10       27.82       25.27      2.77 o 
   3   2  10      418.30      412.96     13.58 o 
   4   2  10        7.37       11.46      2.86 o 
   5   2  10       43.98       46.85      4.71 o 
   6   2  10       24.77       20.34      5.04 o 
   7   2  10       15.98       21.33      9.12 o 
 -16   3  10        5.75        4.83      3.07 o 
 -15   3  10        5.20       12.22      3.35 o 
 -14   3  10       53.11       50.44      4.95 o 
 -13   3  10      457.57      490.79     10.53 o 
 -12   3  10       40.76       43.52      3.60 o 
 -11   3  10        0.25        0.43      1.47 o 
 -10   3  10      174.23      177.02      5.40 o 
  -9   3  10      429.73      425.82      7.66 o 
  -8   3  10      235.10      239.25      4.81 o 
  -7   3  10       32.31       28.82      2.13 o 
  -6   3  10      390.19      413.45      6.96 o 
  -5   3  10        5.61        5.00      0.98 o 
  -4   3  10     1186.83     1205.94     13.82 o 
  -3   3  10       17.68       12.09      1.23 o 
  -2   3  10        3.55       14.52      4.94 o 
  -1   3  10      252.44      268.86      5.33 o 
   0   3  10        5.04        6.01      1.59 o 
   1   3  10       68.67       84.36      4.11 o 
   2   3  10       21.50       13.24      2.23 o 
   3   3  10       16.28       15.62      5.59 o 
   4   3  10       30.61       36.33      4.16 o 
   5   3  10       47.14       54.08      5.12 o 
   6   3  10       50.50       58.27     13.53 o 
   7   3  10        3.80        3.76      4.10 o 
 -15   4  10       71.45       75.11      5.99 o 
 -14   4  10       29.34       29.44      5.03 o 
 -13   4  10       50.92       45.92      3.98 o 
 -12   4  10        2.67        2.36      1.54 o 
 -11   4  10        3.18        1.45      1.34 o 
 -10   4  10       71.88       66.09      3.29 o 
  -9   4  10       13.39       19.47      1.76 o 
  -8   4  10       19.34       18.63      2.37 o 
  -7   4  10      196.94      207.30      4.47 o 
  -6   4  10       15.33       12.36      1.60 o 
  -5   4  10        1.51       -0.75      0.93 o 
  -4   4  10       75.16       69.72      2.40 o 
  -3   4  10      389.82      371.51      5.73 o 
  -2   4  10      790.17      796.50     10.67 o 
  -1   4  10       38.58       46.12      2.56 o 
   0   4  10      115.48      114.42      4.90 o 
   1   4  10        1.60        0.58      1.48 o 
   2   4  10       50.01       39.08      4.02 o 
   3   4  10        0.01       -1.79      1.80 o 
   4   4  10      128.21      116.67      6.66 o 
   5   4  10        3.49        2.09      2.56 o 
   6   4  10        6.06        7.07      3.11 o 
 -15   5  10       43.43       52.13      6.33 o 
 -14   5  10        4.30        0.81      2.28 o 
 -13   5  10       30.62       34.85      3.62 o 
 -12   5  10       10.15        6.53      2.16 o 
 -11   5  10       27.10       24.60      2.52 o 
 -10   5  10       13.29       20.33      2.30 o 
  -9   5  10       69.79       66.16      3.28 o 
  -8   5  10       90.49       80.96      3.01 o 
  -7   5  10       11.53       14.72      1.75 o 
  -6   5  10      204.55      194.66      4.82 o 
  -5   5  10        1.07        1.59      0.95 o 
  -4   5  10      186.70      190.93      3.67 o 
  -3   5  10      131.99      121.52      3.34 o 
  -2   5  10        3.18        3.08      1.25 o 
  -1   5  10      274.11      268.03      5.89 o 
   0   5  10        4.48        3.30      1.49 o 
   1   5  10       36.62       33.51      5.96 o 
   2   5  10      364.31      365.42     10.56 o 
   3   5  10       27.73       24.63      3.69 o 
   4   5  10        3.68       -2.38      2.38 o 
   5   5  10       36.30       45.27      5.11 o 
   6   5  10        6.02        9.59      3.51 o 
 -14   6  10       64.08       73.51      5.16 o 
 -13   6  10        9.06        5.56      2.16 o 
 -12   6  10       19.88       14.00      2.33 o 
 -11   6  10      159.01      168.50      5.33 o 
 -10   6  10      128.10      122.37      4.49 o 
  -9   6  10       32.01       31.24      2.58 o 
  -8   6  10      114.16      108.48      3.91 o 
  -7   6  10        0.14        0.12      1.04 o 
  -6   6  10      802.52      807.42     12.65 o 
  -5   6  10     1211.17     1229.89     12.63 o 
  -4   6  10      109.74      108.31      3.32 o 
  -3   6  10       66.20       69.78      2.69 o 
  -2   6  10       22.56       21.66      1.94 o 
  -1   6  10      193.10      187.08      4.53 o 
   0   6  10       28.76       24.49      2.18 o 
   1   6  10       72.45       64.40      4.99 o 
   2   6  10        6.13        3.45      2.28 o 
   3   6  10       13.64       13.32      3.14 o 
   4   6  10       95.08       83.80      6.30 o 
   5   6  10      124.10      139.62      8.03 o 
 -13   7  10        2.53        3.24      2.00 o 
 -12   7  10        2.23        0.22      1.84 o 
 -11   7  10       47.79       48.88      4.63 o 
 -10   7  10      118.12      119.53      4.62 o 
  -9   7  10       28.93       26.71      2.95 o 
  -8   7  10       10.71       10.26      1.74 o 
  -7   7  10      155.44      157.88      6.00 o 
  -6   7  10      497.67      517.43      7.51 o 
  -5   7  10       75.83       78.79      2.94 o 
  -4   7  10       32.07       33.35      2.11 o 
  -3   7  10      119.65      122.93      5.30 o 
  -2   7  10       59.93       67.57      3.63 o 
  -1   7  10      196.35      211.86      5.13 o 
   0   7  10      186.27      185.67      9.70 o 
   1   7  10        6.91        1.92      2.34 o 
   2   7  10        4.42        5.88      2.70 o 
   3   7  10       73.37       80.41      6.26 o 
   4   7  10        7.37       12.91      3.60 o 
 -11   8  10       83.07       76.79      4.78 o 
 -10   8  10        0.15       -0.10      1.47 o 
  -9   8  10       10.29       11.58      2.00 o 
  -8   8  10        1.21        1.14      1.46 o 
  -7   8  10       17.98       21.84      2.26 o 
  -6   8  10      160.09      160.46      4.29 o 
  -5   8  10       52.06       49.77      2.66 o 
  -4   8  10       16.75       12.57      1.79 o 
  -3   8  10       32.78       33.95      2.92 o 
  -2   8  10        1.05        2.09      1.69 o 
  -1   8  10        2.27        2.17      2.05 o 
   0   8  10        2.21        2.06      1.97 o 
   1   8  10        3.47       -1.64      2.08 o 
   2   8  10        0.00       -0.98      3.40 o 
   3   8  10        5.77        4.44      5.45 o 
 -10   9  10        0.79        1.08      1.72 o 
  -9   9  10        4.11        2.33      1.77 o 
  -8   9  10       30.56       38.33      3.06 o 
  -7   9  10        3.24        3.65      1.65 o 
  -6   9  10       37.07       37.28      2.80 o 
  -5   9  10       63.04       66.63      3.24 o 
  -4   9  10        5.23        1.78      1.79 o 
  -3   9  10        0.18        1.36      1.84 o 
  -2   9  10      140.08      147.83      8.97 o 
  -1   9  10       23.87       17.46      3.59 o 
   0   9  10        2.38       -1.88      1.99 o 
   1   9  10        3.48        2.82      2.88 o 
  -6  10  10       51.33       60.67      4.66 o 
  -5  10  10       42.38       44.70      3.97 o 
  -4  10  10        2.93        1.28      2.04 o 
  -3  10  10       27.68       23.23      4.30 o 
 -16   1  11        7.69        5.16      3.32 o 
 -15   1  11       31.90       37.72      7.37 o 
 -14   1  11      139.00      139.44      8.07 o 
 -13   1  11      132.53      132.99      7.45 o 
 -12   1  11     2777.22     2789.07     30.88 o 
 -11   1  11      637.83      594.56      9.34 o 
 -10   1  11       82.10       91.05      3.75 o 
  -9   1  11      234.44      230.62      5.55 o 
  -8   1  11      124.12      129.49      3.98 o 
  -7   1  11      125.81      125.01      3.61 o 
  -6   1  11       28.64       32.75      2.12 o 
  -5   1  11       70.87       48.45      2.09 o 
  -4   1  11     1278.15     1246.47     12.69 o 
  -3   1  11       58.78       72.92      2.38 o 
  -2   1  11      150.29      159.23      7.30 o 
  -1   1  11       68.43       67.35      3.63 o 
   0   1  11        0.00        0.23      1.30 o 
   1   1  11       66.27       50.34      4.47 o 
   2   1  11      379.60      352.86     10.75 o 
   3   1  11        1.87        2.77      1.93 o 
   4   1  11        8.07        4.96      2.71 o 
   5   1  11        0.08       -1.01      7.69 o 
   6   1  11        0.06        0.65      4.76 o 
 -16   2  11       37.71       36.90      5.00 o 
 -15   2  11      130.62      129.35      7.32 o 
 -14   2  11        6.95        5.64      2.63 o 
 -13   2  11      351.07      339.97      8.48 o 
 -12   2  11      145.85      151.49      5.60 o 
 -11   2  11      972.23      962.98     14.34 o 
 -10   2  11        0.70        0.75      1.26 o 
  -9   2  11       60.26       59.60      2.50 o 
  -8   2  11      544.71      547.93      8.53 o 
  -7   2  11      218.90      203.08      6.38 o 
  -6   2  11      276.11      288.29      5.62 o 
  -5   2  11      124.52      128.58      3.07 o 
  -4   2  11       49.45       46.88      2.63 o 
  -3   2  11        3.73        3.26      1.01 o 
  -2   2  11       37.86       34.31      2.00 o 
  -1   2  11        0.16       -0.54      1.23 o 
   0   2  11       10.62        7.09      1.82 o 
   1   2  11       17.25       14.65      2.37 o 
   2   2  11      237.35      245.49     10.82 o 
   3   2  11      187.60      169.62      9.01 o 
   4   2  11       17.24       20.97      3.77 o 
   5   2  11        0.83       -0.64      3.18 o 
   6   2  11        0.19        0.83      5.03 o 
 -16   3  11        0.16       -0.95      2.67 o 
 -15   3  11      121.53      110.01      8.19 o 
 -14   3  11        2.76       -0.46      2.06 o 
 -13   3  11      243.23      257.37      7.53 o 
 -12   3  11      183.17      180.16      5.99 o 
 -11   3  11      124.30      129.72      5.78 o 
 -10   3  11       50.88       49.83      2.62 o 
  -9   3  11      417.86      402.19      7.30 o 
  -8   3  11      372.95      391.04      6.46 o 
  -7   3  11        0.08       -0.99      0.99 o 
  -6   3  11       63.08       56.39      2.73 o 
  -5   3  11      300.27      301.05      5.60 o 
  -4   3  11     2111.17     2085.49     19.47 o 
  -3   3  11      267.30      275.90     10.64 o 
  -2   3  11       50.69       57.75      2.66 o 
  -1   3  11       26.69       26.48      3.48 o 
   0   3  11       32.39       38.32      4.92 o 
   1   3  11       99.05       88.35      5.11 o 
   2   3  11      131.33      135.03      7.93 o 
   3   3  11       54.05       64.14      5.15 o 
   4   3  11       34.67       40.03      4.59 o 
   5   3  11       39.87       33.60      5.56 o 
   6   3  11        4.43        5.33      3.98 o 
 -15   4  11       51.70       51.37      5.30 o 
 -14   4  11        1.54        1.89      2.47 o 
 -13   4  11        0.05       -0.30      1.81 o 
 -12   4  11        7.51        4.33      1.98 o 
 -11   4  11       46.33       48.15      3.06 o 
 -10   4  11      135.24      134.63      4.32 o 
  -9   4  11       39.87       41.72      3.17 o 
  -8   4  11      337.77      334.53      7.28 o 
  -7   4  11      213.00      213.27      4.79 o 
  -6   4  11        9.62       11.81      1.85 o 
  -5   4  11       17.59       20.21      1.86 o 
  -4   4  11        1.46        1.60      0.97 o 
  -3   4  11       52.71       47.29      2.84 o 
  -2   4  11        0.43        1.12      1.18 o 
  -1   4  11       82.33       96.59      3.60 o 
   0   4  11        0.09       -0.04      1.99 o 
   1   4  11       53.29       52.96      5.21 o 
   2   4  11       22.61       19.19      3.27 o 
   3   4  11      194.23      190.03      8.05 o 
   4   4  11       17.75       16.68      3.59 o 
   5   4  11        3.13        0.45      2.55 o 
 -15   5  11        8.65        3.13      4.01 o 
 -14   5  11        0.55        0.09      2.17 o 
 -13   5  11        7.84        2.79      2.12 o 
 -12   5  11       56.06       58.19      3.63 o 
 -11   5  11       18.40       14.30      2.12 o 
 -10   5  11       20.23       19.94      2.24 o 
  -9   5  11      282.67      274.24      5.97 o 
  -8   5  11      177.82      184.60      4.59 o 
  -7   5  11      178.41      199.88      4.32 o 
  -6   5  11       22.49       29.09      2.00 o 
  -5   5  11      495.24      472.96      8.98 o 
  -4   5  11        4.93        5.77      1.21 o 
  -3   5  11       11.26       12.45      1.46 o 
  -2   5  11       45.06       43.29      2.33 o 
  -1   5  11       13.63       13.08      1.88 o 
   0   5  11      160.65      153.55      5.60 o 
   1   5  11       31.77       23.19      5.53 o 
   2   5  11        7.05        6.67      3.19 o 
   3   5  11      115.80      115.11      6.75 o 
   4   5  11        7.90        9.09      3.00 o 
   5   5  11       12.92       12.16      5.82 o 
 -14   6  11        6.86        6.48      2.77 o 
 -13   6  11        1.86        0.45      2.05 o 
 -12   6  11       27.02       26.13      2.76 o 
 -11   6  11        0.01        0.12      1.52 o 
 -10   6  11        0.09        1.40      1.47 o 
  -9   6  11       24.25       25.94      3.21 o 
  -8   6  11       29.30       34.36      2.37 o 
  -7   6  11      206.36      212.85      4.56 o 
  -6   6  11      299.07      312.96      5.48 o 
  -5   6  11      420.55      443.42      7.05 o 
  -4   6  11      118.45      114.26      5.88 o 
  -3   6  11       11.77        8.12      1.47 o 
  -2   6  11       13.43       14.06      1.80 o 
  -1   6  11      219.90      226.60      7.95 o 
   0   6  11        0.21       -0.97      2.66 o 
   1   6  11       25.34       16.22      7.75 o 
   2   6  11       29.93       21.46      3.68 o 
   3   6  11       12.42       17.07      6.27 o 
   4   6  11       30.90       32.84      4.74 o 
 -13   7  11       29.23       29.64      3.16 o 
 -12   7  11       60.80       55.67      3.80 o 
 -11   7  11        0.01        0.02      1.66 o 
 -10   7  11       45.03       43.23      3.19 o 
  -9   7  11        3.24        1.53      1.71 o 
  -8   7  11      100.75       92.30      3.75 o 
  -7   7  11        0.02       -0.80      1.21 o 
  -6   7  11      135.57      137.07      3.81 o 
  -5   7  11       21.64       27.95      2.22 o 
  -4   7  11       53.19       55.17      3.06 o 
  -3   7  11      108.19      107.29      7.39 o 
  -2   7  11        5.58        8.00      1.72 o 
  -1   7  11       98.11      105.54      4.00 o 
   0   7  11      125.40      121.51      7.69 o 
   1   7  11       73.84       63.53      5.55 o 
   2   7  11        0.07       -1.23      2.42 o 
   3   7  11       61.57       66.07      6.11 o 
 -11   8  11       28.93       36.13      3.08 o 
 -10   8  11       10.17        9.63      1.96 o 
  -9   8  11        5.91        4.43      2.16 o 
  -8   8  11      116.48      125.48      4.90 o 
  -7   8  11      140.45      132.43      5.01 o 
  -6   8  11      193.43      211.17      4.91 o 
  -5   8  11        0.16       -1.18      1.38 o 
  -4   8  11        4.07        5.89      2.74 o 
  -3   8  11        6.66        6.09      1.99 o 
  -2   8  11       10.07       10.17      2.16 o 
  -1   8  11       12.46       10.21      2.24 o 
   0   8  11       14.36       13.73      2.85 o 
   1   8  11        0.34       -0.82      2.70 o 
   2   8  11        0.11        1.31      4.78 o 
  -9   9  11        1.61        2.22      1.75 o 
  -8   9  11       78.54       79.70      4.24 o 
  -7   9  11       17.42       16.18      2.23 o 
  -6   9  11        3.72        2.62      1.72 o 
  -5   9  11        1.52        0.71      1.76 o 
  -4   9  11        0.75       -0.55      1.72 o 
  -3   9  11        1.15        0.90      1.95 o 
  -2   9  11       13.43       15.35      2.82 o 
  -1   9  11        0.32       -2.05      2.05 o 
 -16   0  12        5.15        2.41      4.23 o 
 -15   0  12        6.24        7.08      3.84 o 
 -14   0  12      129.00      131.15     10.61 o 
 -13   0  12       19.26       22.95      6.01 o 
 -12   0  12      463.47      504.10     40.34 o 
 -11   0  12      494.91      524.18     14.46 o 
 -10   0  12        5.85        3.99      2.57 o 
  -9   0  12        5.26        5.08      2.09 o 
  -8   0  12      149.67      146.77      7.49 o 
  -7   0  12      208.57      204.64      6.20 o 
  -6   0  12      293.91      271.90      6.77 o 
  -5   0  12        0.86       -0.76      1.16 o 
  -4   0  12     1360.28     1299.47     25.88 o 
  -3   0  12       18.51       19.37      4.09 o 
  -2   0  12        0.30        1.68      2.15 o 
  -1   0  12        0.76        2.55      2.07 o 
   0   0  12      680.14      756.71     18.57 o 
   1   0  12        0.00       -0.89      2.37 o 
   2   0  12      219.08      214.41      9.65 o 
   3   0  12        0.57       -0.45      2.76 o 
   4   0  12        9.81        8.00      6.11 o 
   5   0  12       18.67       14.76      7.46 o 
   6   0  12      102.34      116.22     16.00 o 
 -16   1  12        2.44        3.40      2.89 o 
 -15   1  12       45.63       42.88      4.66 o 
 -14   1  12        0.26       -0.23      2.22 o 
 -13   1  12        1.86        2.77      1.92 o 
 -12   1  12       54.59       56.46      3.88 o 
 -11   1  12        1.60       -0.04      1.42 o 
 -10   1  12       14.23       11.62      2.10 o 
  -9   1  12        4.56        2.76      1.33 o 
  -8   1  12      172.86      193.86      4.70 o 
  -7   1  12        1.00       -0.83      1.43 o 
  -6   1  12      120.95      131.74      3.60 o 
  -5   1  12       68.05       77.84      2.56 o 
  -4   1  12      251.06      257.71      5.02 o 
  -3   1  12        0.18        1.01      1.27 o 
  -2   1  12        0.92        1.15      1.37 o 
  -1   1  12       29.60       35.31      3.02 o 
   0   1  12       23.11       27.36      3.76 o 
   1   1  12       28.54       32.21      3.22 o 
   2   1  12       10.30       11.00      2.41 o 
   3   1  12       26.57       32.62      5.42 o 
   4   1  12       26.51       20.21      5.41 o 
   5   1  12       16.82       12.79      5.03 o 
   6   1  12        1.58       -3.13      6.07 o 
 -16   2  12        0.26        1.90      2.89 o 
 -15   2  12       34.90       32.33      4.29 o 
 -14   2  12        0.45        0.08      2.30 o 
 -13   2  12       40.69       42.75      3.70 o 
 -12   2  12      243.41      246.65      6.92 o 
 -11   2  12      167.21      159.17      4.77 o 
 -10   2  12       26.16       28.24      2.42 o 
  -9   2  12      248.78      258.56      4.86 o 
  -8   2  12      542.02      543.97      8.69 o 
  -7   2  12       16.62       22.03      2.01 o 
  -6   2  12      127.27      130.39      4.79 o 
  -5   2  12      237.34      235.28      4.91 o 
  -4   2  12       32.76       29.35      1.89 o 
  -3   2  12      161.80      160.84      5.10 o 
  -2   2  12       72.71       61.09      3.64 o 
  -1   2  12        7.35        8.34      1.95 o 
   0   2  12      100.42      110.86      5.56 o 
   1   2  12       88.69       85.15      4.71 o 
   2   2  12       14.94        7.34      2.55 o 
   3   2  12      141.27      155.56      9.27 o 
   4   2  12       63.01       65.69      5.66 o 
   5   2  12       23.77       16.77      4.83 o 
 -16   3  12       70.12       98.47      6.96 o 
 -15   3  12        1.17        0.39      2.32 o 
 -14   3  12       24.82       20.37      5.14 o 
 -13   3  12        0.99       -0.97      1.79 o 
 -12   3  12        1.86        0.62      1.64 o 
 -11   3  12      562.57      584.16     10.73 o 
 -10   3  12       16.97       15.69      1.78 o 
  -9   3  12       56.47       51.85      2.53 o 
  -8   3  12        0.03        0.34      1.04 o 
  -7   3  12       17.45       16.07      1.84 o 
  -6   3  12        1.70        2.76      1.23 o 
  -5   3  12      810.94      804.34     12.58 o 
  -4   3  12       71.99       80.66      3.75 o 
  -3   3  12       26.54       22.08      2.32 o 
  -2   3  12       93.18       95.66      4.24 o 
  -1   3  12      181.58      202.27      8.23 o 
   0   3  12       23.11       20.37      2.61 o 
   1   3  12      157.87      153.42      6.98 o 
   2   3  12       12.23        6.66      2.77 o 
   3   3  12       81.14       77.10      5.86 o 
   4   3  12       19.33       18.13      3.92 o 
   5   3  12        0.89        0.94      2.93 o 
 -15   4  12        3.56        3.59      2.50 o 
 -14   4  12        3.25        2.60      2.18 o 
 -13   4  12       59.50       58.68      4.38 o 
 -12   4  12        0.55       -0.93      1.66 o 
 -11   4  12      265.23      245.25      5.92 o 
 -10   4  12      108.58      111.20      4.02 o 
  -9   4  12       74.75       76.67      3.06 o 
  -8   4  12       10.09       14.66      1.61 o 
  -7   4  12       42.69       39.56      2.34 o 
  -6   4  12       44.46       48.67      2.41 o 
  -5   4  12       18.45       14.69      2.10 o 
  -4   4  12      148.39      147.90      4.00 o 
  -3   4  12       17.32       19.36      1.92 o 
  -2   4  12       16.15        9.61      2.54 o 
  -1   4  12       61.67       59.72      3.82 o 
   0   4  12       45.94       45.38      3.64 o 
   1   4  12        2.46       -0.23      2.25 o 
   2   4  12        2.06        1.42      2.33 o 
   3   4  12       15.14       10.58      3.25 o 
   4   4  12       15.55       20.51      3.90 o 
   5   4  12        0.44       -0.33      2.89 o 
 -15   5  12        0.65        0.56      2.32 o 
 -14   5  12        0.78        2.82      2.20 o 
 -13   5  12        2.84        1.20      2.08 o 
 -12   5  12       30.38       33.80      3.40 o 
 -11   5  12        3.73        3.11      1.66 o 
 -10   5  12       42.73       34.54      2.69 o 
  -9   5  12      164.58      164.52      4.25 o 
  -8   5  12      191.06      214.04      4.69 o 
  -7   5  12       11.38       12.05      1.51 o 
  -6   5  12        1.00        0.58      1.11 o 
  -5   5  12      654.79      677.50      9.94 o 
  -4   5  12       22.69       24.34      1.95 o 
  -3   5  12       73.83       68.58      2.82 o 
  -2   5  12       13.59       13.65      2.05 o 
  -1   5  12      213.10      197.91      6.43 o 
   0   5  12       10.76        9.18      2.31 o 
   1   5  12       60.26       47.27      4.78 o 
   2   5  12       19.62       13.23      3.22 o 
   3   5  12       26.72       16.34      6.79 o 
   4   5  12       13.24       10.27      3.54 o 
 -14   6  12        0.04        3.81      2.34 o 
 -13   6  12        0.03        1.80      2.25 o 
 -12   6  12       29.97       28.33      2.90 o 
 -11   6  12       58.74       56.95      3.53 o 
 -10   6  12      287.79      302.08      6.74 o 
  -9   6  12       10.29       11.76      1.97 o 
  -8   6  12       57.56       58.19      3.20 o 
  -7   6  12        4.22        1.53      1.29 o 
  -6   6  12        7.27       10.88      1.64 o 
  -5   6  12        6.82        8.54      1.64 o 
  -4   6  12      139.63      143.82      4.27 o 
  -3   6  12       23.58       16.13      3.03 o 
  -2   6  12        7.39        7.40      2.19 o 
  -1   6  12        3.78        3.25      2.05 o 
   0   6  12       22.85       13.92      2.97 o 
   1   6  12      144.78      120.58      6.93 o 
   2   6  12        0.74       -1.06      2.36 o 
   3   6  12       30.37       25.41      4.40 o 
 -13   7  12       78.47       78.33      5.17 o 
 -12   7  12        0.10        0.23      1.76 o 
 -11   7  12        0.07        0.22      1.74 o 
 -10   7  12        0.08        0.50      1.80 o 
  -9   7  12       71.53       64.86      3.42 o 
  -8   7  12      103.49      103.16      3.95 o 
  -7   7  12        2.20        4.32      1.44 o 
  -6   7  12      184.89      194.29      5.59 o 
  -5   7  12       86.03       79.28      3.58 o 
  -4   7  12      103.44      108.20      4.09 o 
  -3   7  12       25.51       24.34      3.34 o 
  -2   7  12       14.07       10.13      2.90 o 
  -1   7  12        4.58        1.95      2.96 o 
   0   7  12      259.49      257.06      9.44 o 
   1   7  12        4.66        0.14      3.17 o 
   2   7  12        0.00       -1.90      2.62 o 
 -11   8  12       43.45       45.83      3.38 o 
 -10   8  12        2.59        3.25      1.70 o 
  -9   8  12       23.54       25.32      2.60 o 
  -8   8  12        2.08        4.77      1.77 o 
  -7   8  12       26.73       30.85      3.23 o 
  -6   8  12        3.07        0.28      1.84 o 
  -5   8  12        2.02        1.44      1.62 o 
  -4   8  12        3.54        2.47      2.00 o 
  -3   8  12        1.37        0.47      1.83 o 
  -2   8  12       32.85       27.79      3.22 o 
  -1   8  12       22.39       15.82      4.93 o 
   0   8  12       19.03       22.79      4.16 o 
  -9   9  12        0.38        2.26      1.94 o 
  -8   9  12        3.93        3.26      1.81 o 
  -7   9  12       14.98       16.40      2.41 o 
  -6   9  12        0.18        2.86      1.90 o 
  -5   9  12        2.86        2.82      1.88 o 
  -4   9  12       41.73       45.00      3.62 o 
  -3   9  12        3.57        3.21      2.34 o 
  -2   9  12        1.33       -1.62      2.21 o 
 -16   1  13       59.84       64.38      5.71 o 
 -15   1  13        0.89        0.37      2.44 o 
 -14   1  13       92.58      101.89      9.00 o 
 -13   1  13       21.74       22.88      3.61 o 
 -12   1  13        7.05        3.42      2.00 o 
 -11   1  13      411.45      418.97      7.75 o 
 -10   1  13       28.28       27.41      3.75 o 
  -9   1  13       95.38      122.59      7.56 o 
  -8   1  13       39.01       29.87      2.74 o 
  -7   1  13       73.55       64.39      4.82 o 
  -6   1  13        0.02        0.64      0.96 o 
  -5   1  13       17.63       13.56      1.58 o 
  -4   1  13       52.30       53.84      5.44 o 
  -3   1  13        3.31       -0.06      1.32 o 
  -2   1  13       90.29       86.42      4.36 o 
  -1   1  13        0.33       -1.20      1.47 o 
   0   1  13       17.74       19.23      2.86 o 
   1   1  13       69.34       62.63      4.36 o 
   2   1  13       40.39       50.25      4.21 o 
   3   1  13       92.84       93.51      6.75 o 
   4   1  13      109.49      127.85     11.02 o 
   5   1  13      110.76      122.84     11.35 o 
 -16   2  13        1.77        3.15      2.89 o 
 -15   2  13       26.99       27.98      5.71 o 
 -14   2  13       76.43       83.73      5.04 o 
 -13   2  13      151.21      153.62      6.09 o 
 -12   2  13      149.19      151.55      6.02 o 
 -11   2  13      242.86      246.75      5.92 o 
 -10   2  13      730.11      720.75     10.37 o 
  -9   2  13        6.91        9.36      1.56 o 
  -8   2  13       95.87       91.88      3.57 o 
  -7   2  13       79.35       86.10      3.41 o 
  -6   2  13      354.13      381.71      6.86 o 
  -5   2  13       56.17       49.77      2.54 o 
  -4   2  13       22.90       26.57      2.68 o 
  -3   2  13      905.75      896.57     19.19 o 
  -2   2  13        1.30        3.64      1.74 o 
  -1   2  13       53.79       53.78      4.53 o 
   0   2  13      141.77      145.48      7.25 o 
   1   2  13       39.35       38.39      3.71 o 
   2   2  13      230.38      237.62      9.25 o 
   3   2  13       25.74       18.63      4.66 o 
   4   2  13      106.97      111.67     15.34 o 
   5   2  13       45.79       48.37     11.39 o 
 -16   3  13        1.77        8.18      3.01 o 
 -15   3  13        7.10        5.43      2.73 o 
 -14   3  13       21.23       16.25      2.74 o 
 -13   3  13        0.10        0.11      1.86 o 
 -12   3  13        2.37        2.91      1.87 o 
 -11   3  13        0.05        3.26      1.70 o 
 -10   3  13      773.05      724.08     10.52 o 
  -9   3  13        0.70        2.09      1.12 o 
  -8   3  13       22.56       26.12      2.13 o 
  -7   3  13       26.54       25.61      3.81 o 
  -6   3  13        3.47        3.89      1.30 o 
  -5   3  13      160.05      153.67      4.57 o 
  -4   3  13        4.06        3.18      1.61 o 
  -3   3  13      285.97      285.53      8.45 o 
  -2   3  13        1.92        1.49      1.67 o 
  -1   3  13       56.02       64.77      4.09 o 
   0   3  13        3.25        4.80      1.96 o 
   1   3  13       21.82       22.78      3.52 o 
   2   3  13        3.46        3.05      4.08 o 
   3   3  13       96.71       94.72      6.70 o 
   4   3  13       10.11        4.89      3.08 o 
 -15   4  13       13.79       11.36      2.76 o 
 -14   4  13        1.93        2.00      2.17 o 
 -13   4  13        0.85       -0.96      2.34 o 
 -12   4  13       33.27       30.28      3.21 o 
 -11   4  13      123.28      120.53      5.11 o 
 -10   4  13       34.43       41.87      2.58 o 
  -9   4  13      221.09      231.59      5.97 o 
  -8   4  13        6.27        6.43      1.60 o 
  -7   4  13        5.69        4.06      1.30 o 
  -6   4  13        0.56        0.41      1.07 o 
  -5   4  13      157.69      159.78      4.92 o 
  -4   4  13      439.59      416.18      8.39 o 
  -3   4  13        1.50        2.73      1.94 o 
  -2   4  13       14.17        7.76      3.27 o 
  -1   4  13        1.29        0.82      1.65 o 
   0   4  13        1.01        1.09      1.95 o 
   1   4  13      318.95      307.91     12.13 o 
   2   4  13        8.23       12.68      4.94 o 
   3   4  13        5.45        4.38      3.05 o 
   4   4  13        0.00       -0.71      2.85 o 
 -15   5  13        0.88        0.51      2.23 o 
 -14   5  13        3.07        3.54      2.24 o 
 -13   5  13       23.78       23.49      3.90 o 
 -12   5  13       35.14       37.11      3.49 o 
 -11   5  13       73.81       77.03      4.36 o 
 -10   5  13       46.00       51.01      3.19 o 
  -9   5  13        8.84        8.12      1.61 o 
  -8   5  13        4.87        8.15      1.59 o 
  -7   5  13      296.46      298.77      6.58 o 
  -6   5  13      348.85      330.82      8.40 o 
  -5   5  13      159.05      164.45      6.38 o 
  -4   5  13       80.01       80.27      3.98 o 
  -3   5  13      103.11       91.51      5.75 o 
  -2   5  13       19.85       16.60      2.63 o 
  -1   5  13       57.08       64.80      4.36 o 
   0   5  13      151.65      138.02      7.02 o 
   1   5  13        4.71        2.49      2.33 o 
   2   5  13        6.17        5.91      2.85 o 
   3   5  13        3.45        8.66      3.40 o 
 -14   6  13        3.97        9.10      2.83 o 
 -13   6  13        0.00       -0.79      2.00 o 
 -12   6  13       44.01       37.04      3.62 o 
 -11   6  13       93.97       75.91      4.00 o 
 -10   6  13       72.18       68.32      3.68 o 
  -9   6  13      158.37      171.12      4.98 o 
  -8   6  13       57.93       61.01      2.88 o 
  -7   6  13       42.07       47.43      2.73 o 
  -6   6  13      396.13      406.23      7.50 o 
  -5   6  13        3.00        2.94      1.42 o 
  -4   6  13       32.94       36.05      3.72 o 
  -3   6  13        3.94        2.45      4.21 o 
  -2   6  13      118.87      103.41      8.57 o 
  -1   6  13        6.04        2.67      2.33 o 
   0   6  13       46.66       42.64      4.75 o 
   1   6  13        0.76       -0.51      2.32 o 
   2   6  13        0.67       -2.26      2.70 o 
 -13   7  13        6.49        6.01      3.94 o 
 -12   7  13        1.62        1.86      1.95 o 
 -11   7  13        0.68       -1.28      1.62 o 
 -10   7  13        0.14        2.58      1.98 o 
  -9   7  13        0.04        0.41      1.49 o 
  -8   7  13       50.76       47.87      2.78 o 
  -7   7  13       84.16       97.54      4.03 o 
  -6   7  13       25.78       33.26      2.97 o 
  -5   7  13      100.04      103.62      4.05 o 
  -4   7  13        2.91        0.01      1.84 o 
  -3   7  13       39.02       44.88      4.15 o 
  -2   7  13       43.98       60.21      5.78 o 
  -1   7  13       32.46       35.30      6.04 o 
   0   7  13       35.58       26.07      4.17 o 
   1   7  13        0.06        2.65      3.09 o 
 -11   8  13        1.19        1.48      1.90 o 
 -10   8  13        3.81        0.86      1.75 o 
  -9   8  13       38.14       48.12      3.85 o 
  -8   8  13        2.19        4.93      1.90 o 
  -7   8  13      138.37      143.09      5.10 o 
  -6   8  13      121.90      135.12      4.87 o 
  -5   8  13       22.60       22.91      2.61 o 
  -4   8  13        0.07        0.54      1.79 o 
  -3   8  13       43.58       37.31      3.82 o 
  -2   8  13       26.30       31.78      6.80 o 
  -1   8  13       24.47       10.22      4.62 o 
  -8   9  13        4.71        5.83      3.46 o 
  -7   9  13       10.96       10.96      2.55 o 
  -6   9  13        0.43        0.58      1.83 o 
  -5   9  13        9.27       10.67      2.91 o 
  -4   9  13       10.50        8.07      2.42 o 
 -16   0  14        2.72       11.52      4.56 o 
 -15   0  14      215.98      220.57     22.97 o 
 -14   0  14      188.83      201.89     11.37 o 
 -13   0  14      878.79      862.44     17.93 o 
 -12   0  14       49.91       48.46      7.57 o 
 -11   0  14      403.87      366.60     16.77 o 
 -10   0  14        3.16        3.08      1.89 o 
  -9   0  14        9.42       12.17      3.21 o 
  -8   0  14        3.36        2.98      2.14 o 
  -7   0  14      121.53      139.49      6.66 o 
  -6   0  14        2.26       -1.45      1.85 o 
  -5   0  14      104.61      112.61      6.28 o 
  -4   0  14      497.31      489.66     20.38 o 
  -3   0  14      733.08      692.76     18.84 o 
  -2   0  14      921.88      891.79     28.61 o 
  -1   0  14      949.56      888.81     39.84 o 
   0   0  14      104.21      113.93      7.96 o 
   1   0  14      103.31      111.28     10.04 o 
   2   0  14        4.06        6.20      5.36 o 
   3   0  14       20.87       32.99      9.48 o 
   4   0  14       19.76       14.65      7.74 o 
 -16   1  14       18.13       23.47      4.29 o 
 -15   1  14       93.55       92.91     11.57 o 
 -14   1  14       36.76       32.38      4.68 o 
 -13   1  14       15.46       15.59      2.71 o 
 -12   1  14      554.47      545.95     12.73 o 
 -11   1  14       12.21        6.87      1.81 o 
 -10   1  14      284.23      285.35      6.15 o 
  -9   1  14       63.89       72.48      4.39 o 
  -8   1  14      153.74      162.68      5.38 o 
  -7   1  14       92.08       89.49      3.46 o 
  -6   1  14        7.09        4.92      1.53 o 
  -5   1  14      162.67      163.61      5.26 o 
  -4   1  14       19.66       15.31      2.35 o 
  -3   1  14      138.92      138.46      5.30 o 
  -2   1  14      103.45      101.08      4.99 o 
  -1   1  14      155.86      151.72      5.95 o 
   0   1  14       10.90        7.63      2.99 o 
   1   1  14      108.31       97.63      6.35 o 
   2   1  14      150.16      162.17      8.21 o 
   3   1  14        0.01        4.29      3.16 o 
   4   1  14        0.31       -3.91      3.91 o 
 -16   2  14        0.02        5.43      3.03 o 
 -15   2  14        7.76        2.76      2.73 o 
 -14   2  14      110.34      116.46      5.73 o 
 -13   2  14       37.72       39.15      4.26 o 
 -12   2  14       82.33       78.35      4.05 o 
 -11   2  14       57.98       62.61      3.47 o 
 -10   2  14      177.75      184.81      4.98 o 
  -9   2  14       30.66       30.11      2.35 o 
  -8   2  14        6.21        5.91      2.11 o 
  -7   2  14       33.50       34.41      2.52 o 
  -6   2  14      711.01      686.64     12.85 o 
  -5   2  14       12.50       14.64      2.63 o 
  -4   2  14      227.87      207.15      7.57 o 
  -3   2  14     1096.37     1081.93     16.65 o 
  -2   2  14      107.55      103.30      5.09 o 
  -1   2  14       97.48       82.74      7.19 o 
   0   2  14      218.48      228.09      9.30 o 
   1   2  14       41.41       36.88      3.81 o 
   2   2  14       45.80       48.54      6.50 o 
   3   2  14       82.96       90.11      6.76 o 
   4   2  14       21.11       24.46      5.91 o 
 -16   3  14       55.21       62.45      6.77 o 
 -15   3  14        0.21       -0.75      2.12 o 
 -14   3  14       60.30       57.63      4.51 o 
 -13   3  14       15.23       13.39      2.72 o 
 -12   3  14       66.28       64.06      4.27 o 
 -11   3  14        0.47       -0.59      1.45 o 
 -10   3  14       20.73       27.61      2.98 o 
  -9   3  14        5.18        4.06      1.30 o 
  -8   3  14       46.31       49.28      3.02 o 
  -7   3  14      154.60      132.21      4.76 o 
  -6   3  14       61.75       42.96      3.02 o 
  -5   3  14       36.79       29.90      3.58 o 
  -4   3  14     1194.14     1210.23     21.31 o 
  -3   3  14       35.63       36.00      3.27 o 
  -2   3  14       29.41       23.04      3.99 o 
  -1   3  14       63.59       70.66      4.46 o 
   0   3  14       90.70       92.92      5.14 o 
   1   3  14      270.31      306.98     11.36 o 
   2   3  14       59.17       63.48      6.53 o 
   3   3  14        9.57       10.11      3.37 o 
 -15   4  14       29.80       22.31      3.46 o 
 -14   4  14        0.05       -2.74      2.74 o 
 -13   4  14       13.82        8.29      2.80 o 
 -12   4  14       39.60       44.64      4.38 o 
 -11   4  14       10.77        7.26      2.42 o 
 -10   4  14      468.17      477.00      8.38 o 
  -9   4  14      185.49      183.51      7.05 o 
  -8   4  14       47.88       48.03      2.71 o 
  -7   4  14      341.20      372.67      7.06 o 
  -6   4  14        2.21        1.00      1.70 o 
  -5   4  14     1329.40     1356.76     23.02 o 
  -4   4  14       98.82       98.22      8.07 o 
  -3   4  14        9.97        6.56      2.05 o 
  -2   4  14       26.74       24.99      4.55 o 
  -1   4  14        4.85        5.09      2.17 o 
   0   4  14       12.19        9.28      2.99 o 
   1   4  14        0.81        0.81      2.47 o 
   2   4  14       16.19       14.86      3.62 o 
   3   4  14        1.04        2.46      3.07 o 
 -15   5  14       12.39       12.54      8.36 o 
 -14   5  14        9.39       14.41      2.91 o 
 -13   5  14        0.42       -1.77      1.77 o 
 -12   5  14       20.73       22.10      3.02 o 
 -11   5  14        0.46        1.01      1.71 o 
 -10   5  14       57.74       66.64      3.54 o 
  -9   5  14      106.22      115.36      5.36 o 
  -8   5  14      356.54      343.23      6.98 o 
  -7   5  14       59.32       54.87      2.99 o 
  -6   5  14      981.02     1007.52     13.17 o 
  -5   5  14        1.99        1.86      1.57 o 
  -4   5  14        6.20        4.25      2.50 o 
  -3   5  14       93.67       94.15      6.12 o 
  -2   5  14        0.17       -1.44      1.69 o 
  -1   5  14        0.34       -0.16      2.50 o 
   0   5  14        0.25        0.78      2.45 o 
   1   5  14        9.17        7.71      5.12 o 
   2   5  14       15.22        7.59      3.32 o 
 -14   6  14        5.72        7.13      3.32 o 
 -13   6  14        8.21        7.67      2.58 o 
 -12   6  14       14.09       10.24      2.49 o 
 -11   6  14       57.17       61.18      4.20 o 
 -10   6  14        4.78        6.38      1.86 o 
  -9   6  14       19.29       23.90      2.52 o 
  -8   6  14      177.30      182.50      6.19 o 
  -7   6  14      233.23      240.46      5.82 o 
  -6   6  14      329.35      330.26      6.80 o 
  -5   6  14        2.24        1.52      1.40 o 
  -4   6  14       43.17       44.28      4.80 o 
  -3   6  14        0.26       -1.72      2.35 o 
  -2   6  14        9.35        4.92      2.98 o 
  -1   6  14        0.73        1.22      2.28 o 
   0   6  14       18.36       11.57      3.18 o 
   1   6  14       75.00       79.51      7.88 o 
 -12   7  14       15.33       12.84      2.84 o 
 -11   7  14        1.73        0.20      1.78 o 
 -10   7  14       68.60       71.31      5.30 o 
  -9   7  14      190.54      212.86      5.63 o 
  -8   7  14      138.14      151.44      5.03 o 
  -7   7  14      810.78      842.05     12.46 o 
  -6   7  14        0.22        0.37      1.44 o 
  -5   7  14       14.15        8.80      2.03 o 
  -4   7  14        3.33        4.21      2.79 o 
  -3   7  14        9.25        9.39      3.27 o 
  -2   7  14        5.70        6.84      3.99 o 
  -1   7  14        1.84        0.37      3.76 o 
   0   7  14       27.16       23.65      5.26 o 
 -10   8  14        0.42        2.45      1.76 o 
  -9   8  14        3.14        0.89      1.86 o 
  -8   8  14        7.92        4.61      2.10 o 
  -7   8  14        2.58        2.15      1.82 o 
  -6   8  14        8.15        6.85      1.99 o 
  -5   8  14        8.48        8.26      2.52 o 
  -4   8  14        2.75        3.09      2.58 o 
  -3   8  14        0.64        4.19      3.94 o 
  -2   8  14       17.26       12.94      4.55 o 
 -16   1  15       97.86      122.16      8.42 o 
 -15   1  15        1.81        0.87      4.49 o 
 -14   1  15        7.91        4.47      2.24 o 
 -13   1  15       10.58       11.17      2.43 o 
 -12   1  15        1.39       -0.03      1.48 o 
 -11   1  15        0.68       -0.88      1.40 o 
 -10   1  15      333.09      328.28      7.24 o 
  -9   1  15        2.05        4.24      1.54 o 
  -8   1  15       85.98       77.15      4.01 o 
  -7   1  15       12.76       13.62      3.36 o 
  -6   1  15        1.47        0.81      1.81 o 
  -5   1  15      367.45      344.26      9.47 o 
  -4   1  15      329.60      316.77      8.07 o 
  -3   1  15      210.45      204.46      6.64 o 
  -2   1  15      192.96      199.09      9.96 o 
  -1   1  15       65.39       68.17      4.68 o 
   0   1  15        1.52        0.85      2.16 o 
   1   1  15      291.30      313.10     10.20 o 
   2   1  15        7.40       10.75      6.76 o 
   3   1  15        9.03       17.22      5.48 o 
 -16   2  15       11.14        7.85      3.21 o 
 -15   2  15        2.42        3.85      3.35 o 
 -14   2  15        0.03       -0.23      2.05 o 
 -13   2  15        0.61        0.14      1.96 o 
 -12   2  15       25.98       20.35      2.51 o 
 -11   2  15        8.03        2.81      1.54 o 
 -10   2  15       39.62       31.87      2.62 o 
  -9   2  15       43.00       37.74      2.82 o 
  -8   2  15       67.19       75.60      4.65 o 
  -7   2  15       85.59       81.54      3.99 o 
  -6   2  15      216.29      202.99      7.34 o 
  -5   2  15      933.21      908.97     21.24 o 
  -4   2  15        3.46        1.97      2.13 o 
  -3   2  15       16.93       17.66      2.82 o 
  -2   2  15       34.61       37.02      3.70 o 
  -1   2  15       34.75       36.42      3.74 o 
   0   2  15        1.74       -0.27      2.01 o 
   1   2  15        2.55        5.04      2.98 o 
   2   2  15        2.06        4.36      3.99 o 
   3   2  15       60.02       73.02      8.20 o 
 -16   3  15        1.67       -1.10      2.76 o 
 -15   3  15        0.32       -1.97      1.97 o 
 -14   3  15       12.26        9.49      2.53 o 
 -13   3  15       12.24        8.71      2.37 o 
 -12   3  15       91.16       91.32      5.46 o 
 -11   3  15      505.40      492.30      9.69 o 
 -10   3  15       17.55       11.51      1.93 o 
  -9   3  15       10.05       12.83      2.04 o 
  -8   3  15       20.20       17.23      2.17 o 
  -7   3  15       78.61       81.05      3.98 o 
  -6   3  15      180.69      187.53      7.30 o 
  -5   3  15      266.02      271.20     10.74 o 
  -4   3  15       93.20       91.25     12.65 o 
  -3   3  15      212.98      211.40     10.17 o 
  -2   3  15       98.76      103.64      5.24 o 
  -1   3  15        0.04        0.56      1.96 o 
   0   3  15      241.58      247.61      7.94 o 
   1   3  15       10.73       10.99      3.24 o 
   2   3  15       63.90       67.44      7.06 o 
 -15   4  15        1.34        2.96      2.55 o 
 -14   4  15       23.74       22.13      3.16 o 
 -13   4  15        0.03        1.22      1.90 o 
 -12   4  15        0.11        0.75      1.85 o 
 -11   4  15        2.70        0.07      1.57 o 
 -10   4  15        3.91        3.12      1.61 o 
  -9   4  15       11.90        6.18      1.77 o 
  -8   4  15        3.11        4.86      1.63 o 
  -7   4  15      152.09      169.17      7.11 o 
  -6   4  15     1021.61      996.81     23.86 o 
  -5   4  15       11.86        2.88      4.68 o 
  -4   4  15        0.00       -0.41      2.20 o 
  -3   4  15        1.01       -1.04      2.75 o 
  -2   4  15       20.40       21.94      3.13 o 
  -1   4  15       50.01       46.57      4.19 o 
   0   4  15        8.27        8.26      2.97 o 
   1   4  15        2.18       -0.48      2.54 o 
   2   4  15        0.00        1.99      2.99 o 
 -14   5  15        4.91        4.34      2.70 o 
 -13   5  15       73.58       80.12      4.99 o 
 -12   5  15        7.64        7.42      2.23 o 
 -11   5  15      215.92      216.97      7.47 o 
 -10   5  15       33.91       41.39      2.81 o 
  -9   5  15       38.16       34.97      2.89 o 
  -8   5  15        4.96        4.71      2.04 o 
  -7   5  15       31.76       31.56      2.48 o 
  -6   5  15      261.88      269.64     10.29 o 
  -5   5  15       77.62       67.47      5.51 o 
  -4   5  15        8.66        1.68      2.58 o 
  -3   5  15       25.49       15.32      3.45 o 
  -2   5  15        0.03       -0.89      2.41 o 
  -1   5  15        7.73        8.13      4.73 o 
   0   5  15       45.70       37.50      4.73 o 
   1   5  15       37.61       24.01      4.33 o 
 -13   6  15      101.36      106.20      5.61 o 
 -12   6  15        8.85        7.14      2.32 o 
 -11   6  15        0.03        2.19      1.97 o 
 -10   6  15       65.55       72.29      3.84 o 
  -9   6  15      106.69      111.67      4.42 o 
  -8   6  15        2.27        3.59      1.63 o 
  -7   6  15       70.77       74.96      3.89 o 
  -6   6  15       14.51       10.43      3.20 o 
  -5   6  15        0.29       -0.47      2.41 o 
  -4   6  15        4.02        4.57      2.80 o 
  -3   6  15        1.70        4.02      2.75 o 
  -2   6  15       49.73       51.45      6.96 o 
  -1   6  15       58.67       52.70     10.25 o 
   0   6  15       11.40        7.73      3.40 o 
 -12   7  15        1.02        0.78      2.37 o 
 -11   7  15       10.88        7.41      2.71 o 
 -10   7  15       40.58       41.35      4.58 o 
  -9   7  15       21.27       20.63      2.76 o 
  -8   7  15        1.03        2.74      1.73 o 
  -7   7  15        0.92        0.93      1.62 o 
  -6   7  15        5.67        3.91      1.80 o 
  -5   7  15        6.89        4.72      4.62 o 
  -4   7  15        0.36        1.04      2.89 o 
  -3   7  15        3.30        0.33      2.96 o 
  -2   7  15       33.50       37.64      6.60 o 
  -9   8  15       84.42       96.24      5.03 o 
  -8   8  15        1.59        1.20      1.75 o 
  -7   8  15       51.14       48.16      3.42 o 
  -6   8  15        3.23        2.05      1.89 o 
  -5   8  15        3.00        3.98      3.34 o 
  -4   8  15        9.83        9.54      3.71 o 
 -16   0  16       11.47       11.92      4.79 o 
 -15   0  16       47.00       33.89      6.07 o 
 -14   0  16        5.52       -0.47      2.56 o 
 -13   0  16      177.42      191.32      8.13 o 
 -12   0  16       31.69       46.30      6.17 o 
 -11   0  16        5.36        2.00      2.94 o 
 -10   0  16      410.17      386.20     10.31 o 
  -9   0  16        5.95        0.66      3.24 o 
  -8   0  16        0.50        1.03      3.24 o 
  -7   0  16      107.50      107.12     10.45 o 
  -6   0  16       75.62       59.61      8.19 o 
  -5   0  16      214.10      209.51      9.35 o 
  -4   0  16        0.04        2.23      2.66 o 
  -3   0  16      299.31      314.33     12.21 o 
  -2   0  16       60.25       72.12      6.87 o 
  -1   0  16       59.77       59.43      6.73 o 
   0   0  16        1.77        1.22      3.29 o 
   1   0  16        0.57        1.60      3.29 o 
   2   0  16        2.15        1.69      6.11 o 
 -16   1  16      146.14      164.98     10.55 o 
 -15   1  16      279.65      307.68     11.23 o 
 -14   1  16      152.82      141.80      6.78 o 
 -13   1  16       47.74       44.87      4.47 o 
 -12   1  16        8.95        6.32      1.95 o 
 -11   1  16       25.04       26.76      2.60 o 
 -10   1  16       95.33       88.06      4.13 o 
  -9   1  16      128.80      128.19      8.64 o 
  -8   1  16       14.30       17.08      3.84 o 
  -7   1  16        0.85       -1.06      2.40 o 
  -6   1  16        5.14        5.14      2.31 o 
  -5   1  16        0.87        0.20      2.05 o 
  -4   1  16      175.48      164.80      7.03 o 
  -3   1  16       13.74       11.53      2.68 o 
  -2   1  16       26.77       24.95      3.34 o 
  -1   1  16        0.02        1.44      2.11 o 
   0   1  16       17.74       13.94      3.13 o 
   1   1  16       35.41       33.11      5.03 o 
   2   1  16       37.13       48.29      7.34 o 
 -16   2  16        2.28        4.04      4.39 o 
 -15   2  16        0.01        2.46      2.38 o 
 -14   2  16        1.90        1.54      2.25 o 
 -13   2  16      186.16      176.45      6.30 o 
 -12   2  16        0.68        0.31      1.77 o 
 -11   2  16       36.62       57.49      3.73 o 
 -10   2  16        6.88        5.90      1.84 o 
  -9   2  16      228.81      221.99     16.25 o 
  -8   2  16       26.14       21.64      4.04 o 
  -7   2  16       80.97       80.58      8.54 o 
  -6   2  16       18.68       19.60      3.29 o 
  -5   2  16       29.80       27.69      3.73 o 
  -4   2  16      151.88      158.39      7.27 o 
  -3   2  16        6.12        1.76      2.08 o 
  -2   2  16       49.95       45.29      4.20 o 
  -1   2  16       13.63       17.18      3.15 o 
   0   2  16       13.19       16.17      3.32 o 
   1   2  16       31.00       37.16      6.32 o 
   2   2  16       62.07       65.89      8.03 o 
 -16   3  16        1.07        1.50      5.81 o 
 -15   3  16        2.51       -1.77      2.19 o 
 -14   3  16        0.10        1.43      2.22 o 
 -13   3  16        1.23        2.36      2.09 o 
 -12   3  16        4.22        4.18      1.78 o 
 -11   3  16      301.19      292.45      6.66 o 
 -10   3  16        0.46        1.99      1.68 o 
  -9   3  16      172.39      196.33      6.01 o 
  -8   3  16       64.43       70.87      4.06 o 
  -7   3  16        7.90        6.94      2.63 o 
  -6   3  16       32.84       36.12      4.07 o 
  -5   3  16      106.03      104.35      6.29 o 
  -4   3  16       77.75       64.60     11.60 o 
  -3   3  16        1.79        1.72      2.50 o 
  -2   3  16        0.48       -0.87      1.98 o 
  -1   3  16       16.10       15.42      2.97 o 
   0   3  16        3.63        0.25      2.50 o 
   1   3  16        3.30        3.76      3.03 o 
 -15   4  16        1.67        1.30      2.20 o 
 -14   4  16        2.05        1.95      2.11 o 
 -13   4  16        0.19       -0.51      1.87 o 
 -12   4  16       77.85       77.25      4.64 o 
 -11   4  16        9.74        8.40      2.27 o 
 -10   4  16        4.15        1.90      1.91 o 
  -9   4  16      182.08      177.23      5.78 o 
  -8   4  16       15.17       18.04      2.67 o 
  -7   4  16        7.23       10.90      5.07 o 
  -6   4  16       82.62       83.14      9.32 o 
  -5   4  16       36.28       42.22      4.69 o 
  -4   4  16       18.62       15.53      3.49 o 
  -3   4  16        6.41        4.12      2.73 o 
  -2   4  16       26.70       20.04      4.61 o 
  -1   4  16        0.06        3.22      2.64 o 
   0   4  16        3.19        1.13      3.02 o 
   1   4  16       18.70       28.03      9.48 o 
 -14   5  16        1.63        2.39      2.31 o 
 -13   5  16       38.00       32.87      4.56 o 
 -12   5  16        4.93        5.83      2.30 o 
 -11   5  16       10.82       11.17      2.43 o 
 -10   5  16       78.73       81.63      7.98 o 
  -9   5  16       13.83       11.46      2.59 o 
  -8   5  16       29.84       37.40      3.18 o 
  -7   5  16       21.97       21.96      3.82 o 
  -6   5  16        1.53       -0.28      2.54 o 
  -5   5  16      172.89      191.95      8.38 o 
  -4   5  16       15.89       13.33      3.60 o 
  -3   5  16       10.77       10.75      3.36 o 
  -2   5  16        5.18        9.23      3.53 o 
  -1   5  16       20.62       22.29      5.61 o 
   0   5  16        1.04        0.35      2.80 o 
 -13   6  16        1.92        0.11      2.14 o 
 -12   6  16        4.06        6.56      2.37 o 
 -11   6  16       11.77       15.59      4.49 o 
 -10   6  16        1.19        1.22      2.52 o 
  -9   6  16        5.81        6.04      1.90 o 
  -8   6  16      131.02      157.46      6.11 o 
  -7   6  16      149.58      157.82      8.52 o 
  -6   6  16       77.68       79.43      6.32 o 
  -5   6  16        6.99        5.47      3.11 o 
  -4   6  16        2.15        0.08      5.06 o 
  -3   6  16        7.72        9.36      3.71 o 
  -2   6  16       47.11       51.11     11.19 o 
 -11   7  16        5.71        3.99      2.48 o 
 -10   7  16        7.06       11.28      2.48 o 
  -9   7  16        1.13       -1.09      1.64 o 
  -8   7  16        5.64        5.63      1.98 o 
  -7   7  16        2.88        0.97      2.06 o 
  -6   7  16       17.88       13.03      3.77 o 
  -5   7  16       10.14        6.48      3.55 o 
  -4   7  16        1.76        3.93      3.32 o 
  -3   7  16        5.76        7.58      4.21 o 
 -16   1  17       66.09       71.29      6.06 o 
 -15   1  17        0.86        1.64      2.56 o 
 -14   1  17        5.02        3.75      2.30 o 
 -13   1  17       13.17       12.14      2.30 o 
 -12   1  17       16.16       17.45      2.96 o 
 -11   1  17       33.76       30.89      3.02 o 
 -10   1  17       28.65       27.82      4.90 o 
  -9   1  17      214.99      246.38     15.32 o 
  -8   1  17       12.37       17.35      4.21 o 
  -7   1  17       32.23       33.14      4.94 o 
  -6   1  17       84.82       97.50      7.46 o 
  -5   1  17        0.67        1.69      2.26 o 
  -4   1  17     1159.59     1179.11     21.84 o 
  -3   1  17      341.58      352.51     11.63 o 
  -2   1  17       90.93       88.50      5.59 o 
  -1   1  17       93.71       86.81      9.86 o 
   0   1  17        0.25        0.36      2.64 o 
   1   1  17       57.02       68.46     11.04 o 
 -16   2  17        1.19       -0.91      2.84 o 
 -15   2  17       10.02       11.26      2.95 o 
 -14   2  17        0.01        3.06      2.29 o 
 -13   2  17       84.05       90.79      4.52 o 
 -12   2  17       41.04       33.14      3.01 o 
 -11   2  17       76.07       72.71      4.55 o 
 -10   2  17      181.12      170.45      7.29 o 
  -9   2  17       65.74       73.54      6.78 o 
  -8   2  17       49.15       47.44      5.88 o 
  -7   2  17       64.28       59.64      6.36 o 
  -6   2  17        0.42        1.44      2.37 o 
  -5   2  17       69.67       61.43      6.51 o 
  -4   2  17       31.30       32.05      4.27 o 
  -3   2  17      182.61      188.92      7.33 o 
  -2   2  17       54.55       51.83      5.65 o 
  -1   2  17       36.26       29.11      4.63 o 
   0   2  17      115.52      108.40      9.31 o 
 -15   3  17        7.75        0.82      2.37 o 
 -14   3  17       17.67       16.28      3.09 o 
 -13   3  17        6.86        1.84      2.12 o 
 -12   3  17       29.62       25.53      2.71 o 
 -11   3  17       69.52       63.93      4.33 o 
 -10   3  17        5.35        4.55      3.27 o 
  -9   3  17        7.92       10.06      3.83 o 
  -8   3  17        0.13       -2.55      2.55 o 
  -7   3  17      116.03      109.93      6.53 o 
  -6   3  17        7.40        2.33      3.46 o 
  -5   3  17      314.79      319.74     15.32 o 
  -4   3  17        0.05        0.96      2.48 o 
  -3   3  17       17.06       16.24      3.94 o 
  -2   3  17       33.50       34.48      4.64 o 
  -1   3  17      177.29      196.64      7.56 o 
   0   3  17        3.98        2.30      3.08 o 
 -15   4  17        5.47        5.84      4.06 o 
 -14   4  17       13.56       11.86      2.76 o 
 -13   4  17       32.67       30.46      3.39 o 
 -12   4  17      245.57      258.54      9.21 o 
 -11   4  17        2.28        1.88      2.10 o 
 -10   4  17       22.45       22.25      2.93 o 
  -9   4  17        1.66       -0.23      2.81 o 
  -8   4  17        0.62        5.34      2.81 o 
  -7   4  17      144.52      151.84      8.95 o 
  -6   4  17       18.80       27.68      4.16 o 
  -5   4  17        8.02        7.75      2.99 o 
  -4   4  17        0.99        1.10      2.62 o 
  -3   4  17        3.83        3.91      2.91 o 
  -2   4  17       29.83       35.32      4.96 o 
  -1   4  17       35.35       37.97      6.65 o 
 -14   5  17        4.51        5.31      4.22 o 
 -13   5  17        1.15        1.22      2.12 o 
 -12   5  17       44.60       56.27      5.16 o 
 -11   5  17       24.59       29.97      3.85 o 
 -10   5  17       35.12       34.69      3.44 o 
  -9   5  17        3.06        1.79      3.39 o 
  -8   5  17      136.58      120.40      8.56 o 
  -7   5  17       66.96       75.92      6.03 o 
  -6   5  17        5.10        8.65      3.24 o 
  -5   5  17        0.74        0.20      2.76 o 
  -4   5  17        2.85        3.89      3.17 o 
  -3   5  17       35.86       29.34      4.70 o 
  -2   5  17       85.94       91.83     11.74 o 
 -12   6  17        0.44        1.12      2.78 o 
 -11   6  17        3.34        4.80      4.05 o 
 -10   6  17        4.11        5.40      2.00 o 
  -9   6  17        3.84        4.10      1.81 o 
  -8   6  17      158.39      148.40      8.48 o 
  -7   6  17       26.81       29.82      4.69 o 
  -6   6  17        3.24       -0.36      2.72 o 
  -5   6  17        0.02        0.94      2.83 o 
  -4   6  17       11.91        4.82      3.36 o 
  -3   6  17        2.42       -0.40      3.51 o 
 -10   7  17        0.00        2.90      4.15 o 
  -9   7  17       12.58        8.02      2.13 o 
  -8   7  17        0.32       -0.43      2.99 o 
  -7   7  17        2.11        1.97      3.15 o 
  -6   7  17        4.48        1.93      3.22 o 
 -16   0  18      260.49      292.92     24.68 o 
 -15   0  18        2.10        9.02      4.29 o 
 -14   0  18       15.59       21.82      4.50 o 
 -13   0  18       21.77       30.87      4.33 o 
 -12   0  18       20.16       17.03      4.38 o 
 -11   0  18      382.76      342.30     18.95 o 
 -10   0  18        8.52        7.64      5.06 o 
  -9   0  18      414.63      390.28     20.40 o 
  -8   0  18       62.76       75.31     10.08 o 
  -7   0  18        3.55       -1.67      3.60 o 
  -6   0  18      133.57      130.98     12.49 o 
  -5   0  18       57.26       39.49      8.09 o 
  -4   0  18      160.28      182.82     10.11 o 
  -3   0  18       28.28       23.64      6.04 o 
  -2   0  18        7.52       12.42      4.33 o 
  -1   0  18       29.17       25.33      5.55 o 
 -16   1  18       13.24        7.93      4.97 o 
 -15   1  18      117.20      123.03      6.57 o 
 -14   1  18       45.44       50.37      3.82 o 
 -13   1  18        4.85        3.15      1.98 o 
 -12   1  18       95.84       95.79      5.44 o 
 -11   1  18        8.45        7.42      4.78 o 
 -10   1  18        0.91        1.45      3.21 o 
  -9   1  18        5.89        2.77      3.19 o 
  -8   1  18       20.31       12.97      4.00 o 
  -7   1  18        6.18        7.63      5.58 o 
  -6   1  18       30.72       22.83      4.46 o 
  -5   1  18        3.05        3.50      2.71 o 
  -4   1  18       16.52       16.56      5.41 o 
  -3   1  18      183.01      200.41      7.55 o 
  -2   1  18        6.63        6.04      2.83 o 
  -1   1  18        0.06        0.44      2.60 o 
 -15   2  18       64.51       85.70      5.46 o 
 -14   2  18       10.16        9.82      3.50 o 
 -13   2  18        0.22        0.20      1.75 o 
 -12   2  18       82.31       82.24      5.64 o 
 -11   2  18       71.60       49.80      6.47 o 
 -10   2  18       89.79       73.64     10.77 o 
  -9   2  18        0.94       -2.75      2.87 o 
  -8   2  18       29.50       35.49      5.48 o 
  -7   2  18        7.21        4.79      3.46 o 
  -6   2  18        0.40        1.23      3.19 o 
  -5   2  18      105.92      114.44      7.04 o 
  -4   2  18        4.36        4.38      2.97 o 
  -3   2  18        2.96        3.07      2.84 o 
  -2   2  18       51.32       55.00      4.95 o 
  -1   2  18       38.98       44.95      5.46 o 
 -15   3  18       14.50        9.14      2.86 o 
 -14   3  18        3.43        0.39      2.26 o 
 -13   3  18       58.65       51.09      4.53 o 
 -12   3  18       25.50       23.54      3.17 o 
 -11   3  18       29.49       30.92      6.46 o 
 -10   3  18       13.10       17.23      4.57 o 
  -9   3  18        2.31        0.58      3.40 o 
  -8   3  18      223.57      203.46     10.53 o 
  -7   3  18        8.72       18.37      4.68 o 
  -6   3  18      227.57      242.96     20.06 o 
  -5   3  18       23.56       24.73      4.18 o 
  -4   3  18      135.37      153.28     16.80 o 
  -3   3  18       30.32       34.82      4.80 o 
  -2   3  18       21.88       24.83      4.53 o 
  -1   3  18       26.30       19.56      5.58 o 
 -14   4  18       31.50       40.92      6.24 o 
 -13   4  18        4.79        6.53      2.92 o 
 -12   4  18       24.17       14.53      3.19 o 
 -11   4  18       96.69       94.44      5.08 o 
 -10   4  18      121.72      135.05     14.86 o 
  -9   4  18       65.92       68.15      7.33 o 
  -8   4  18      359.83      406.36     15.10 o 
  -7   4  18       17.12       28.34      4.31 o 
  -6   4  18       44.91       40.18      5.03 o 
  -5   4  18      141.13      156.43     15.99 o 
  -4   4  18        0.01        0.86      2.89 o 
  -3   4  18      125.01      114.23      7.71 o 
  -2   4  18        1.27        1.56      2.98 o 
 -13   5  18        1.20        1.74      2.81 o 
 -12   5  18       39.64       42.25      4.56 o 
 -11   5  18       16.81       19.73      3.17 o 
 -10   5  18       30.57       27.67      5.52 o 
  -9   5  18       23.78       26.50      5.52 o 
  -8   5  18        4.78        5.44      3.11 o 
  -7   5  18       94.78       79.89      6.47 o 
  -6   5  18        0.44       -0.58      2.60 o 
  -5   5  18        4.56        4.97      3.12 o 
  -4   5  18       14.99       19.83      6.07 o 
  -3   5  18       17.48        9.10      3.67 o 
 -11   6  18        0.88        3.76      3.30 o 
 -10   6  18        1.24        5.07      2.66 o 
  -9   6  18        6.97        3.53      3.71 o 
  -8   6  18       27.28       46.53      5.47 o 
  -7   6  18       67.40       71.30     15.83 o 
  -6   6  18        0.01       -0.96      2.83 o 
  -5   6  18        0.03       -0.09      3.05 o 
 -15   1  19        0.52       -0.70      2.20 o 
 -14   1  19       33.70       36.80      4.34 o 
 -13   1  19        2.91        0.24      2.80 o 
 -12   1  19        8.32        9.77      4.09 o 
 -11   1  19       54.18       54.91      6.97 o 
 -10   1  19       95.95       87.78      9.80 o 
  -9   1  19       36.67       35.80      5.85 o 
  -8   1  19        0.03        2.60      3.30 o 
  -7   1  19        9.50        5.75      4.68 o 
  -6   1  19        0.09        1.77      3.23 o 
  -5   1  19       13.34        6.69      3.91 o 
  -4   1  19        9.28       13.36      3.50 o 
  -3   1  19        2.43        2.05      2.85 o 
  -2   1  19        1.48        5.15      2.90 o 
 -15   2  19        0.00        0.54      2.35 o 
 -14   2  19       28.64       28.01      4.26 o 
 -13   2  19        2.55        4.12      2.54 o 
 -12   2  19       72.59       79.47      7.90 o 
 -11   2  19       56.92       46.76      6.62 o 
 -10   2  19       44.09       42.18      9.52 o 
  -9   2  19       66.36       62.66     10.21 o 
  -8   2  19        0.06        0.52      3.07 o 
  -7   2  19       10.38        8.45      6.88 o 
  -6   2  19       51.50       55.22      6.83 o 
  -5   2  19        5.57        4.85      4.26 o 
  -4   2  19       15.99       17.21      4.40 o 
  -3   2  19       47.67       46.25      5.55 o 
  -2   2  19        0.70        3.06      3.34 o 
 -14   3  19        9.59        9.79      3.45 o 
 -13   3  19       27.83       19.44      3.85 o 
 -12   3  19        1.44        1.55      3.68 o 
 -11   3  19       24.38       24.97      8.88 o 
 -10   3  19      122.64      123.72     11.72 o 
  -9   3  19        1.13        0.70      3.38 o 
  -8   3  19       57.00       51.93     14.54 o 
  -7   3  19       90.50       87.78      8.18 o 
  -6   3  19       29.17       29.28      4.53 o 
  -5   3  19        9.95       10.16      3.46 o 
  -4   3  19       30.08       40.63      6.30 o 
  -3   3  19        3.90        2.64      3.21 o 
 -13   4  19        1.65        2.09      2.68 o 
 -12   4  19       10.95        9.77      3.30 o 
 -11   4  19        7.03       13.06      4.62 o 
 -10   4  19        4.83        8.92      4.06 o 
  -9   4  19       58.10       53.39      6.89 o 
  -8   4  19        5.45       11.55      4.34 o 
  -7   4  19       87.39       97.19     25.01 o 
  -6   4  19       58.88       71.67      6.43 o 
  -5   4  19       57.42       55.89     14.19 o 
  -4   4  19       38.31       48.61      5.87 o 
 -12   5  19       14.76       15.85      4.33 o 
 -11   5  19        9.45       12.95      4.76 o 
 -10   5  19       29.55       27.79      5.81 o 
  -9   5  19       71.45       66.11      7.64 o 
  -8   5  19      141.29      147.26     14.46 o 
  -7   5  19       48.05       41.74      5.85 o 
  -6   5  19       10.27       12.03      5.96 o 
  -5   5  19        0.13       -0.12      3.22 o 
 -15   0  20        7.54        8.51      6.31 o 
 -14   0  20       34.62       33.72      8.88 o 
 -13   0  20        0.67        2.34      5.45 o 
 -12   0  20        8.30       11.02      6.80 o 
 -11   0  20      197.91      210.01     16.16 o 
 -10   0  20       61.98       51.80     10.36 o 
  -9   0  20        9.98        8.39      5.92 o 
  -8   0  20       13.35        8.84      6.11 o 
  -7   0  20       61.76       67.18     10.81 o 
  -5   0  20        0.37        4.93      5.40 o 
  -4   0  20      179.28      159.52     15.13 o 
 -14   1  20       18.62       24.44      5.59 o 
 -13   1  20        4.01        8.38      4.35 o 
 -12   1  20      100.20      134.73     10.07 o 
 -11   1  20       57.90       60.44      7.47 o 
 -10   1  20        0.04       -0.18      3.49 o 
  -9   1  20       22.72       24.03      5.46 o 
  -8   1  20        0.01        1.63      5.98 o 
  -7   1  20        0.32       -2.69      3.86 o 
  -6   1  20       75.41       70.08      7.78 o 
  -5   1  20       45.42       43.02      6.45 o 
  -4   1  20       20.36       16.48      4.76 o 
 -14   2  20        3.47        8.35      4.68 o 
 -13   2  20       14.40       22.20      5.72 o 
 -12   2  20       53.45       69.27      7.89 o 
 -11   2  20       22.56       23.89      5.56 o 
 -10   2  20        8.45       11.67      4.33 o 
  -9   2  20        0.01        0.51      3.44 o 
  -8   2  20        1.43        4.86      3.93 o 
  -7   2  20        0.78        1.83      3.58 o 
  -6   2  20        0.17        4.96      3.81 o 
  -5   2  20       18.32       18.91      5.14 o 
  -4   2  20        7.02        6.90      3.65 o 
 -13   3  20        0.96       -1.15      3.67 o 
 -12   3  20        0.01        1.14      3.93 o 
 -11   3  20        1.12        1.44      3.70 o 
 -10   3  20       29.25       21.51      5.22 o 
  -9   3  20        0.31        5.09      3.81 o 
  -8   3  20        5.76        7.84      4.18 o 
  -7   3  20       14.29       15.94      4.80 o 
  -6   3  20       12.87        8.81      4.52 o 
  -5   3  20        0.41        3.84      3.14 o 
 -12   4  20        2.97        2.77      4.04 o 
 -11   4  20        1.47        1.40      3.84 o 
 -10   4  20        0.11       -1.88      3.54 o 
  -9   4  20       59.74       56.46     18.77 o 
  -8   4  20      136.91      145.67     15.75 o 
  -7   4  20       91.00      104.21     11.08 o 
  -6   4  20        0.55        3.63      5.48 o 
 -13   1  21       10.38       19.29      5.63 o 
 -12   1  21       14.00       18.67      5.35 o 
 -11   1  21        1.40        1.21      3.97 o 
 -10   1  21        0.05       -0.21      3.94 o 
  -9   1  21        3.19        7.43      4.78 o 
  -8   1  21        0.06        2.49      3.73 o 
  -7   1  21        4.44        4.70      5.75 o 
  -6   1  21        0.03        1.20      3.75 o 
 -13   2  21        1.17       -0.31      4.21 o 
 -12   2  21        0.23        3.19      4.34 o 
 -11   2  21        0.04        3.61      4.42 o 
 -10   2  21        1.07        9.03      4.47 o 
  -9   2  21        2.75        3.46      3.95 o 
  -8   2  21        2.70        5.09      4.10 o 
  -7   2  21       26.82       21.99      5.56 o 
  -6   2  21       17.29       12.33      4.88 o 
 -11   3  21        3.02        3.25      4.14 o 
 -10   3  21       14.79       10.18      5.30 o 
  -9   3  21      128.23      152.08     14.76 o 
  -8   3  21       12.34        6.43      4.54 o 
  -7   3  21        1.93       -0.27      3.71 o 
 -11   0  22       96.28      123.82     14.91 o 
 -10   0  22       35.20       46.59     11.07 o 
  -9   0  22        1.83        1.48      6.22 o 
 -11   1  22       23.71       22.86      6.16 o 
 -10   1  22       40.86       33.51      6.78 o 
  -9   1  22        0.78        1.54      4.18 o 
                                                 
